# Supplementary material for: Microsporidia and invertebrate hosts: genome-informed taxonomy surrounding a new lineage of crayfish-infecting Nosema spp. (Nosematida)
Source: Fungal Divers. Author manuscript; Available in PMC 2024 Nov 23. (PMC7616845; doi:10.1007/s13225-024-00543-w)
Supplement: Online Resources [file EMS200171-supplement-Online_Resources.zip]

Archive with 5 entries (5 files):
- 13225_2024_543_MOESM1_ESM.docx
- 13225_2024_543_MOESM4_ESM.xlsx
- 13225_2024_543_MOESM3_ESM.xlsx
- 13225_2024_543_MOESM2_ESM.docx
- 13225_2024_543_MOESM5_ESM.docx
