# Supplementary material for: Microsporidia and invertebrate hosts: genome-informed taxonomy surrounding a new lineage of crayfish-infecting Nosema spp. (Nosematida)
Source: Fungal Divers. Author manuscript; Available in PMC 2024 Nov 23. (PMC7616845; doi:10.1007/s13225-024-00543-w)
Supplement: Online Resources [file EMS200171-supplement-Online_Resources.zip › 13225_2024_543_MOESM4_ESM.xlsx]

## Sheet: Heatmap
SPECIES	Gene_ID	protein length	Pfam	Function	evalue	Protein Group
Nosema antheraeae	NOANT_014060.p01	849	PF00122	E1-E2 ATPase	3.3e-22	Cell cycle protein
Nosema antheraeae	NOANT_002223.p01	297	PF00134	Cyclin, N-terminal domain	1.3e-31	Cell cycle protein
Nosema antheraeae	NOANT_002222.p01	297	PF00134	Cyclin, N-terminal domain	1.3e-31	Cell cycle protein
Nosema antheraeae	NOANT_019039.p01	212	PF00134	Cyclin, N-terminal domain	7.7e-24	Cell cycle protein
Nosema antheraeae	NOANT_031012.p01	156	PF00160	Cyclophilin type peptidyl-prolyl cis-trans isomerase/CLD	3.2e-46	Cell cycle protein
Nosema antheraeae	NOANT_012058.p01	240	PF00566	Rab-GTPase-TBC domain	1.5e-46	Cell cycle protein
Nosema antheraeae	NOANT_008136.p01	339	PF00566	Rab-GTPase-TBC domain	5.3e-31	Cell cycle protein
Nosema antheraeae	NOANT_017074.p01	388	PF00566	Rab-GTPase-TBC domain	7.4e-26	Cell cycle protein
Nosema antheraeae	NOANT_014029.p01	231	PF00638	RanBP1 domain	1.6e-22	Cell cycle protein
Nosema antheraeae	NOANT_014020.p01	231	PF00638	RanBP1 domain	1.6e-22	Cell cycle protein
Nosema antheraeae	NOANT_029049.p01	233	PF00810	ER lumen protein retaining receptor	3.6e-46	Cell cycle protein
Nosema antheraeae	NOANT_019008.p01	425	PF00996	GDP dissociation inhibitor	5.4e-96	Cell cycle protein
Nosema antheraeae	NOANT_033030.p01	82	PF01111	Cyclin-dependent kinase regulatory subunit	2.2e-33	Cell cycle protein
Nosema antheraeae	NOANT_004075.p01	259	PF01412	Putative GTPase activating protein for Arf	1.2e-30	Cell cycle protein
Nosema antheraeae	NOANT_025060.p01	218	PF01412	Putative GTPase activating protein for Arf	2e-23	Cell cycle protein
Nosema antheraeae	NOANT_004088.p01	89	PF01722	BolA-like protein	4.8e-23	Cell cycle protein
Nosema antheraeae	NOANT_022023.p01	128	PF02966	Mitosis protein DIM1	7e-21	Cell cycle protein
Nosema antheraeae	NOANT_001215.p01	171	PF03248	Rer1 family	5.6e-50	Cell cycle protein
Nosema antheraeae	NOANT_005036.p01	136	PF03256	Anaphase-promoting complex, subunit 10 (APC10)	3.4e-33	Cell cycle protein
Nosema antheraeae	NOANT_004059.p01	479	PF03372	Endonuclease/Exonuclease/phosphatase family	3.5e-25	Cell cycle protein
Nosema antheraeae	NOANT_001151.p01	537	PF03801	HEC/Ndc80p family	2e-43	Cell cycle protein
Nosema antheraeae	NOANT_009106.p01	198	PF03839	Translocation protein Sec62	4.9e-32	Cell cycle protein
Nosema antheraeae	NOANT_003116.p01	276	PF04078	Cell differentiation family, Rcd1-like	2.5e-68	Cell cycle protein
Nosema antheraeae	NOANT_016067.p01	1170	PF04118	Dopey, N-terminal	1.7e-69	Cell cycle protein
Nosema antheraeae	NOANT_005141.p01	174	PF04178	Got1/Sft2-like family	2e-22	Cell cycle protein
Nosema antheraeae	NOANT_019031.p01	395	PF04981	NMD3 family	1.7e-50	Cell cycle protein
Nosema antheraeae	NOANT_070002.p01	496	PF05020	NPL4 family, putative zinc binding region	7.4e-28	Cell cycle protein
Nosema antheraeae	NOANT_070002.p01	496	PF05021	NPL4 family	1.4e-43	Cell cycle protein
Nosema antheraeae	NOANT_004092.p01	393	PF06732	Pescadillo N-terminus	5.3e-22	Cell cycle protein
Nosema antheraeae	NOANT_019006.p01	426	PF08149	BING4CT (NUC141) domain	3e-29	Cell cycle protein
Nosema antheraeae	NOANT_004145.p01	1020	PF08389	Exportin 1-like protein	9.2e-31	Cell cycle protein
Nosema antheraeae	NOANT_007027.p01	589	PF08553	VID27 C-terminal WD40-like domain	6.5e-86	Cell cycle protein
Nosema antheraeae	NOANT_015039.p01	844	PF08644	FACT complex subunit (SPT16/CDC68)	4.2e-23	Cell cycle protein
Nosema antheraeae	NOANT_009021.p01	231	PF09729	Gti1/Pac2 family	6.8e-33	Cell cycle protein
Nosema antheraeae	NOANT_016002.p01	257	PF09729	Gti1/Pac2 family	3e-25	Cell cycle protein
Nosema antheraeae	NOANT_009048.p01	903	PF13967	Late exocytosis, associated with Golgi transport	4.7e-25	Cell cycle protein
Nosema antheraeae	NOANT_005014.p01	354	PF17005	WD40-like domain	1.4e-120	Cell cycle protein
Nosema antheraeae	NOANT_004184.p01	318	PF17014	Putative Mad3/BUB1 like region 1 protein	3.8e-28	Cell cycle protein
Nosema antheraeae	NOANT_005035.p01	489	PF17835	NOG1 N-terminal helical domain	4.8e-33	Cell cycle protein
Nosema astafloridana PP	gene_2676|GeneMark.hmm|675_aa|+|3657|5684	675	PF00122	E1-E2 ATPase	4.4e-20	Cell cycle protein
Nosema astafloridana PP	gene_198|GeneMark.hmm|1034_aa|+|6861|9965	1034	PF00122	E1-E2 ATPase	6.3e-20	Cell cycle protein
Nosema astafloridana PP	gene_2074|GeneMark.hmm|298_aa|+|11343|12239	298	PF00134	Cyclin, N-terminal domain	5.2e-33	Cell cycle protein
Nosema astafloridana PP	gene_2137|GeneMark.hmm|207_aa|-|7661|8284	207	PF00134	Cyclin, N-terminal domain	3.3e-24	Cell cycle protein
Nosema astafloridana PP	gene_2408|GeneMark.hmm|163_aa|-|8893|9384	163	PF00160	Cyclophilin type peptidyl-prolyl cis-trans isomerase/CLD	3.7e-47	Cell cycle protein
Nosema astafloridana PP	gene_1472|GeneMark.hmm|323_aa|-|14035|15006	323	PF00566	Rab-GTPase-TBC domain	6.4e-45	Cell cycle protein
Nosema astafloridana PP	gene_2041|GeneMark.hmm|511_aa|+|953|2488	511	PF00566	Rab-GTPase-TBC domain	7.3e-32	Cell cycle protein
Nosema astafloridana PP	gene_493|GeneMark.hmm|419_aa|-|43325|44584	419	PF00566	Rab-GTPase-TBC domain	6.5e-27	Cell cycle protein
Nosema astafloridana PP	gene_1200|GeneMark.hmm|250_aa|+|7935|8687	250	PF00638	RanBP1 domain	7.6e-22	Cell cycle protein
Nosema astafloridana PP	gene_2056|GeneMark.hmm|232_aa|-|4286|4984	232	PF00810	ER lumen protein retaining receptor	9.6e-47	Cell cycle protein
Nosema astafloridana PP	gene_2334|GeneMark.hmm|425_aa|-|4225|5502	425	PF00996	GDP dissociation inhibitor	7.9e-96	Cell cycle protein
Nosema astafloridana PP	gene_2507|GeneMark.hmm|104_aa|-|7511|7825	104	PF01111	Cyclin-dependent kinase regulatory subunit	3e-30	Cell cycle protein
Nosema astafloridana PP	gene_2876|GeneMark.hmm|253_aa|+|2946|3707	253	PF01412	Putative GTPase activating protein for Arf	3.3e-30	Cell cycle protein
Nosema astafloridana PP	gene_957|GeneMark.hmm|222_aa|-|10449|11117	222	PF01412	Putative GTPase activating protein for Arf	9.6e-25	Cell cycle protein
Nosema astafloridana PP	gene_687|GeneMark.hmm|170_aa|-|27427|27939	170	PF03248	Rer1 family	2.5e-50	Cell cycle protein
Nosema astafloridana PP	gene_617|GeneMark.hmm|136_aa|-|10974|11384	136	PF03256	Anaphase-promoting complex, subunit 10 (APC10)	1.4e-34	Cell cycle protein
Nosema astafloridana PP	gene_554|GeneMark.hmm|480_aa|-|17829|19271	480	PF03372	Endonuclease/Exonuclease/phosphatase family	1.1e-23	Cell cycle protein
Nosema astafloridana PP	gene_1626|GeneMark.hmm|537_aa|+|1147|2760	537	PF03801	HEC/Ndc80p family	6.6e-44	Cell cycle protein
Nosema astafloridana PP	gene_1112|GeneMark.hmm|198_aa|+|4531|5127	198	PF03839	Translocation protein Sec62	1.3e-35	Cell cycle protein
Nosema astafloridana PP	gene_998|GeneMark.hmm|275_aa|+|13775|14602	275	PF04078	Cell differentiation family, Rcd1-like	5.4e-67	Cell cycle protein
Nosema astafloridana PP	gene_1419|GeneMark.hmm|1627_aa|+|3859|8742	1627	PF04118	Dopey, N-terminal	2.2e-70	Cell cycle protein
Nosema astafloridana PP	gene_1647|GeneMark.hmm|172_aa|-|855|1373	172	PF04178	Got1/Sft2-like family	1.4e-21	Cell cycle protein
Nosema astafloridana PP	gene_1488|GeneMark.hmm|423_aa|+|19769|21040	423	PF04981	NMD3 family	2e-59	Cell cycle protein
Nosema astafloridana PP	gene_1119|GeneMark.hmm|496_aa|-|16951|18441	496	PF05020	NPL4 family, putative zinc binding region	1.4e-28	Cell cycle protein
Nosema astafloridana PP	gene_1119|GeneMark.hmm|496_aa|-|16951|18441	496	PF05021	NPL4 family	1.4e-43	Cell cycle protein
Nosema astafloridana PP	gene_1526|GeneMark.hmm|398_aa|-|12345|13541	398	PF06732	Pescadillo N-terminus	7.5e-25	Cell cycle protein
Nosema astafloridana PP	gene_2336|GeneMark.hmm|424_aa|-|7200|8474	424	PF08149	BING4CT (NUC141) domain	2.6e-29	Cell cycle protein
Nosema astafloridana PP	gene_1232|GeneMark.hmm|1020_aa|-|11439|14501	1020	PF08389	Exportin 1-like protein	2.8e-30	Cell cycle protein
Nosema astafloridana PP	gene_376|GeneMark.hmm|585_aa|-|21335|23092	585	PF08553	VID27 C-terminal WD40-like domain	4.3e-83	Cell cycle protein
Nosema astafloridana PP	gene_401|GeneMark.hmm|836_aa|-|29276|31786	836	PF08644	FACT complex subunit (SPT16/CDC68)	1.1e-21	Cell cycle protein
Nosema astafloridana PP	gene_869|GeneMark.hmm|213_aa|+|4076|4717	213	PF09729	Gti1/Pac2 family	2.3e-28	Cell cycle protein
Nosema astafloridana PP	gene_740|GeneMark.hmm|179_aa|+|29865|30404	179	PF09729	Gti1/Pac2 family	9.3e-27	Cell cycle protein
Nosema astafloridana PP	gene_93|GeneMark.hmm|904_aa|-|35028|37742	904	PF13967	Late exocytosis, associated with Golgi transport	1.1e-26	Cell cycle protein
Nosema astafloridana PP	gene_2093|GeneMark.hmm|346_aa|-|866|1906	346	PF17005	WD40-like domain	1.6e-107	Cell cycle protein
Nosema astafloridana PP	gene_160|GeneMark.hmm|414_aa|+|4134|5378	414	PF17014	Putative Mad3/BUB1 like region 1 protein	2.2e-38	Cell cycle protein
Nosema astafloridana PP	gene_616|GeneMark.hmm|535_aa|+|9208|10815	535	PF17835	NOG1 N-terminal helical domain	8.1e-47	Cell cycle protein
Nosema astafloridana PS	gene_2525|GeneMark.hmm|675_aa|+|2885|4912	675	PF00122	E1-E2 ATPase	4.4e-20	Cell cycle protein
Nosema astafloridana PS	gene_944|GeneMark.hmm|298_aa|-|1815|2711	298	PF00134	Cyclin, N-terminal domain	5.4e-33	Cell cycle protein
Nosema astafloridana PS	gene_1342|GeneMark.hmm|207_aa|-|27067|27690	207	PF00134	Cyclin, N-terminal domain	3.3e-24	Cell cycle protein
Nosema astafloridana PS	gene_2009|GeneMark.hmm|163_aa|+|10214|10705	163	PF00160	Cyclophilin type peptidyl-prolyl cis-trans isomerase/CLD	3.7e-47	Cell cycle protein
Nosema astafloridana PS	gene_548|GeneMark.hmm|323_aa|+|14492|15463	323	PF00566	Rab-GTPase-TBC domain	6.4e-45	Cell cycle protein
Nosema astafloridana PS	gene_2807|GeneMark.hmm|527_aa|-|4661|6244	527	PF00566	Rab-GTPase-TBC domain	7.9e-32	Cell cycle protein
Nosema astafloridana PS	gene_1004|GeneMark.hmm|389_aa|-|32651|33820	389	PF00566	Rab-GTPase-TBC domain	5.4e-27	Cell cycle protein
Nosema astafloridana PS	gene_153|GeneMark.hmm|250_aa|+|43384|44136	250	PF00638	RanBP1 domain	7.6e-22	Cell cycle protein
Nosema astafloridana PS	gene_2590|GeneMark.hmm|232_aa|+|5233|5931	232	PF00810	ER lumen protein retaining receptor	9.6e-47	Cell cycle protein
Nosema astafloridana PS	gene_1503|GeneMark.hmm|425_aa|-|4225|5502	425	PF00996	GDP dissociation inhibitor	7.9e-96	Cell cycle protein
Nosema astafloridana PS	gene_1698|GeneMark.hmm|104_aa|-|7290|7604	104	PF01111	Cyclin-dependent kinase regulatory subunit	3e-30	Cell cycle protein
Nosema astafloridana PS	gene_45|GeneMark.hmm|253_aa|+|75050|75811	253	PF01412	Putative GTPase activating protein for Arf	4.4e-30	Cell cycle protein
Nosema astafloridana PS	gene_922|GeneMark.hmm|221_aa|+|25892|26557	221	PF01412	Putative GTPase activating protein for Arf	9.1e-25	Cell cycle protein
Nosema astafloridana PS	gene_894|GeneMark.hmm|170_aa|-|28611|29123	170	PF03248	Rer1 family	2.5e-50	Cell cycle protein
Nosema astafloridana PS	gene_760|GeneMark.hmm|136_aa|-|26158|26568	136	PF03256	Anaphase-promoting complex, subunit 10 (APC10)	1.5e-34	Cell cycle protein
Nosema astafloridana PS	gene_1580|GeneMark.hmm|480_aa|-|17750|19192	480	PF03372	Endonuclease/Exonuclease/phosphatase family	1.6e-23	Cell cycle protein
Nosema astafloridana PS	gene_2044|GeneMark.hmm|537_aa|+|5298|6911	537	PF03801	HEC/Ndc80p family	6.6e-44	Cell cycle protein
Nosema astafloridana PS	gene_498|GeneMark.hmm|198_aa|+|7358|7954	198	PF03839	Translocation protein Sec62	1.3e-35	Cell cycle protein
Nosema astafloridana PS	gene_2186|GeneMark.hmm|275_aa|-|2153|2980	275	PF04078	Cell differentiation family, Rcd1-like	5.4e-67	Cell cycle protein
Nosema astafloridana PS	gene_214|GeneMark.hmm|1627_aa|-|44656|49539	1627	PF04118	Dopey, N-terminal	2.2e-70	Cell cycle protein
Nosema astafloridana PS	gene_1182|GeneMark.hmm|174_aa|+|13215|13739	174	PF04178	Got1/Sft2-like family	1.4e-21	Cell cycle protein
Nosema astafloridana PS	gene_848|GeneMark.hmm|383_aa|-|3|1151	383	PF04495	GRASP55/65 PDZ-like domain	8e-20	Cell cycle protein
Nosema astafloridana PS	gene_1328|GeneMark.hmm|423_aa|+|6667|7938	423	PF04981	NMD3 family	2e-59	Cell cycle protein
Nosema astafloridana PS	gene_505|GeneMark.hmm|496_aa|-|19732|21222	496	PF05020	NPL4 family, putative zinc binding region	1.4e-28	Cell cycle protein
Nosema astafloridana PS	gene_505|GeneMark.hmm|496_aa|-|19732|21222	496	PF05021	NPL4 family	9.4e-43	Cell cycle protein
Nosema astafloridana PS	gene_31|GeneMark.hmm|398_aa|-|54696|55892	398	PF06732	Pescadillo N-terminus	7.5e-25	Cell cycle protein
Nosema astafloridana PS	gene_1505|GeneMark.hmm|424_aa|-|7179|8453	424	PF08149	BING4CT (NUC141) domain	2.6e-29	Cell cycle protein
Nosema astafloridana PS	gene_1736|GeneMark.hmm|1020_aa|-|10497|13559	1020	PF08389	Exportin 1-like protein	2.8e-30	Cell cycle protein
Nosema astafloridana PS	gene_609|GeneMark.hmm|585_aa|-|36619|38376	585	PF08553	VID27 C-terminal WD40-like domain	4.3e-83	Cell cycle protein
Nosema astafloridana PS	gene_145|GeneMark.hmm|843_aa|+|22555|25086	843	PF08644	FACT complex subunit (SPT16/CDC68)	2.8e-21	Cell cycle protein
Nosema astafloridana PS	gene_1495|GeneMark.hmm|229_aa|-|18288|18977	229	PF09729	Gti1/Pac2 family	1.2e-32	Cell cycle protein
Nosema astafloridana PS	gene_2601|GeneMark.hmm|179_aa|+|2348|2887	179	PF09729	Gti1/Pac2 family	9.3e-27	Cell cycle protein
Nosema astafloridana PS	gene_369|GeneMark.hmm|904_aa|+|40282|42996	904	PF13967	Late exocytosis, associated with Golgi transport	1.1e-26	Cell cycle protein
Nosema astafloridana PS	gene_745|GeneMark.hmm|339_aa|-|886|1905	339	PF17005	WD40-like domain	3.9e-108	Cell cycle protein
Nosema astafloridana PS	gene_1411|GeneMark.hmm|414_aa|-|14400|15644	414	PF17014	Putative Mad3/BUB1 like region 1 protein	2.2e-38	Cell cycle protein
Nosema astafloridana PS	gene_759|GeneMark.hmm|535_aa|+|24405|26012	535	PF17835	NOG1 N-terminal helical domain	8.1e-47	Cell cycle protein
Nosema bombycis	EOB12852.1	383	PF00122	E1-E2 ATPase	2.3e-20	Cell cycle protein
Nosema bombycis	EOB14559.1	162	PF00160	Cyclophilin type peptidyl-prolyl cis-trans isomerase/CLD	3.7e-48	Cell cycle protein
Nosema bombycis	EOB11817.1	317	PF00566	Rab-GTPase-TBC domain	1.9e-46	Cell cycle protein
Nosema bombycis	EOB15031.1	323	PF00566	Rab-GTPase-TBC domain	2.5e-46	Cell cycle protein
Nosema bombycis	EOB15414.1	339	PF00566	Rab-GTPase-TBC domain	2.4e-31	Cell cycle protein
Nosema bombycis	EOB15355.1	388	PF00566	Rab-GTPase-TBC domain	9.5e-28	Cell cycle protein
Nosema bombycis	EOB12257.1	444	PF00577	Outer membrane usher protein	3.4e-73	Cell cycle protein
Nosema bombycis	EOB14208.1	231	PF00638	RanBP1 domain	1.4e-23	Cell cycle protein
Nosema bombycis	EOB15180.1	132	PF00810	ER lumen protein retaining receptor	3.1e-25	Cell cycle protein
Nosema bombycis	EOB12928.1	442	PF00996	GDP dissociation inhibitor	1.5e-93	Cell cycle protein
Nosema bombycis	EOB14685.1	82	PF01111	Cyclin-dependent kinase regulatory subunit	1.4e-33	Cell cycle protein
Nosema bombycis	EOB14628.1	165	PF01412	Putative GTPase activating protein for Arf	2.5e-31	Cell cycle protein
Nosema bombycis	EOB14376.1	214	PF01412	Putative GTPase activating protein for Arf	1.3e-23	Cell cycle protein
Nosema bombycis	EOB11233.1	214	PF01412	Putative GTPase activating protein for Arf	2.2e-23	Cell cycle protein
Nosema bombycis	EOB14617.1	89	PF01722	BolA-like protein	5.4e-24	Cell cycle protein
Nosema bombycis	EOB13261.1	129	PF02966	Mitosis protein DIM1	7.4e-21	Cell cycle protein
Nosema bombycis	EOB13217.1	65	PF03248	Rer1 family	3.7e-20	Cell cycle protein
Nosema bombycis	EOB14634.1	479	PF03372	Endonuclease/Exonuclease/phosphatase family	3e-24	Cell cycle protein
Nosema bombycis	EOB14157.1	198	PF03839	Translocation protein Sec62	3.3e-31	Cell cycle protein
Nosema bombycis	EOB12694.1	276	PF04078	Cell differentiation family, Rcd1-like	1.4e-69	Cell cycle protein
Nosema bombycis	EOB14420.1	276	PF04078	Cell differentiation family, Rcd1-like	2.9e-69	Cell cycle protein
Nosema bombycis	EOB12152.1	174	PF04178	Got1/Sft2-like family	2.2e-22	Cell cycle protein
Nosema bombycis	EOB14793.1	328	PF04981	NMD3 family	1.3e-36	Cell cycle protein
Nosema bombycis	EOB14161.1	496	PF05020	NPL4 family, putative zinc binding region	1.1e-27	Cell cycle protein
Nosema bombycis	EOB14161.1	496	PF05021	NPL4 family	1.2e-43	Cell cycle protein
Nosema bombycis	EOB12943.1	154	PF05840	Bacteriophage replication gene A protein (GPA)	1.9e-29	Cell cycle protein
Nosema bombycis	EOB14614.1	393	PF06732	Pescadillo N-terminus	4.2e-23	Cell cycle protein
Nosema bombycis	EOB13684.1	797	PF08389	Exportin 1-like protein	1.2e-30	Cell cycle protein
Nosema bombycis	EOB12507.1	591	PF08553	VID27 C-terminal WD40-like domain	1.4e-85	Cell cycle protein
Nosema bombycis	EOB12902.1	591	PF08553	VID27 C-terminal WD40-like domain	5.1e-85	Cell cycle protein
Nosema bombycis	EOB11455.1	271	PF08553	VID27 C-terminal WD40-like domain	2.3e-76	Cell cycle protein
Nosema bombycis	EOB12641.1	502	PF08553	VID27 C-terminal WD40-like domain	1.5e-55	Cell cycle protein
Nosema bombycis	EOB12646.1	844	PF08644	FACT complex subunit (SPT16/CDC68)	3.2e-23	Cell cycle protein
Nosema bombycis	EOB14785.1	844	PF08644	FACT complex subunit (SPT16/CDC68)	3.2e-23	Cell cycle protein
Nosema bombycis	EOB14503.1	231	PF09729	Gti1/Pac2 family	5.8e-33	Cell cycle protein
Nosema bombycis	EOB13463.1	222	PF09729	Gti1/Pac2 family	2.1e-25	Cell cycle protein
Nosema bombycis	EOB12807.1	222	PF09729	Gti1/Pac2 family	5.5e-25	Cell cycle protein
Nosema bombycis	EOB11718.1	380	PF17005	WD40-like domain	1.3e-123	Cell cycle protein
Nosema bombycis	EOB11441.1	194	PF17014	Putative Mad3/BUB1 like region 1 protein	2.5e-47	Cell cycle protein
Nosema bombycis	EOB11442.1	374	PF17014	Putative Mad3/BUB1 like region 1 protein	1.3e-46	Cell cycle protein
Nosema bombycis	EOB13678.1	279	PF17014	Putative Mad3/BUB1 like region 1 protein	8.4e-45	Cell cycle protein
Nosema granulosis	KAF9763255.1	1003	PF00122	E1-E2 ATPase	2e-21	Cell cycle protein
Nosema granulosis	KAF9762189.1	688	PF00122	E1-E2 ATPase	6.2e-20	Cell cycle protein
Nosema granulosis	KAF9765022.1	298	PF00134	Cyclin, N-terminal domain	1e-32	Cell cycle protein
Nosema granulosis	KAF9764952.1	208	PF00134	Cyclin, N-terminal domain	9.8e-27	Cell cycle protein
Nosema granulosis	KAF9764451.1	163	PF00160	Cyclophilin type peptidyl-prolyl cis-trans isomerase/CLD	2.7e-44	Cell cycle protein
Nosema granulosis	KAF9763942.1	323	PF00566	Rab-GTPase-TBC domain	5.6e-44	Cell cycle protein
Nosema granulosis	KAF9760979.1	510	PF00566	Rab-GTPase-TBC domain	2.4e-31	Cell cycle protein
Nosema granulosis	KAF9764226.1	394	PF00566	Rab-GTPase-TBC domain	1.8e-25	Cell cycle protein
Nosema granulosis	KAF9764757.1	238	PF00638	RanBP1 domain	2.5e-21	Cell cycle protein
Nosema granulosis	KAF9758222.1	231	PF00810	ER lumen protein retaining receptor	1.4e-44	Cell cycle protein
Nosema granulosis	KAF9762550.1	426	PF00996	GDP dissociation inhibitor	5.8e-98	Cell cycle protein
Nosema granulosis	KAF9756197.1	144	PF01134	Glucose inhibited division protein A	2.2e-52	Cell cycle protein
Nosema granulosis	KAF9764117.1	245	PF01412	Putative GTPase activating protein for Arf	4.4e-31	Cell cycle protein
Nosema granulosis	KAF9761446.1	227	PF01412	Putative GTPase activating protein for Arf	1.2e-24	Cell cycle protein
Nosema granulosis	KAF9764681.1	170	PF03248	Rer1 family	5.9e-49	Cell cycle protein
Nosema granulosis	KAF9764511.1	136	PF03256	Anaphase-promoting complex, subunit 10 (APC10)	4e-36	Cell cycle protein
Nosema granulosis	KAF9762981.1	478	PF03372	Endonuclease/Exonuclease/phosphatase family	9.5e-24	Cell cycle protein
Nosema granulosis	KAF9765053.1	537	PF03801	HEC/Ndc80p family	4.4e-45	Cell cycle protein
Nosema granulosis	KAF9763145.1	198	PF03839	Translocation protein Sec62	9.4e-34	Cell cycle protein
Nosema granulosis	KAF9748564.1	275	PF04078	Cell differentiation family, Rcd1-like	9.1e-67	Cell cycle protein
Nosema granulosis	KAF9762233.1	1611	PF04118	Dopey, N-terminal	5.3e-72	Cell cycle protein
Nosema granulosis	KAF9762183.1	172	PF04178	Got1/Sft2-like family	3.8e-21	Cell cycle protein
Nosema granulosis	KAF9764920.1	424	PF04981	NMD3 family	2.9e-60	Cell cycle protein
Nosema granulosis	KAF9761489.1	496	PF05020	NPL4 family, putative zinc binding region	1.4e-27	Cell cycle protein
Nosema granulosis	KAF9761489.1	496	PF05021	NPL4 family	1e-45	Cell cycle protein
Nosema granulosis	KAF9761832.1	395	PF06732	Pescadillo N-terminus	7.9e-21	Cell cycle protein
Nosema granulosis	KAF9762552.1	430	PF08149	BING4CT (NUC141) domain	9.1e-29	Cell cycle protein
Nosema granulosis	KAF9763231.1	1021	PF08389	Exportin 1-like protein	1.7e-30	Cell cycle protein
Nosema granulosis	KAF9764595.1	580	PF08553	VID27 C-terminal WD40-like domain	6.2e-81	Cell cycle protein
Nosema granulosis	KAF9762634.1	844	PF08644	FACT complex subunit (SPT16/CDC68)	2.4e-23	Cell cycle protein
Nosema granulosis	KAF9763275.1	231	PF09729	Gti1/Pac2 family	5.3e-31	Cell cycle protein
Nosema granulosis	KAF9761561.1	183	PF09729	Gti1/Pac2 family	1.1e-27	Cell cycle protein
Nosema granulosis	KAF9764366.1	897	PF13967	Late exocytosis, associated with Golgi transport	1.3e-24	Cell cycle protein
Nosema granulosis	KAF9762560.1	358	PF17005	WD40-like domain	2.8e-108	Cell cycle protein
Nosema granulosis	KAF9764205.1	418	PF17014	Putative Mad3/BUB1 like region 1 protein	1.1e-38	Cell cycle protein
Nosema granulosis	KAF9764510.1	535	PF17835	NOG1 N-terminal helical domain	1.4e-46	Cell cycle protein
Nosema rusticus	gene_2483|GeneMark.hmm|583_aa|+|1|1752	583	PF00122	E1-E2 ATPase	1.6e-22	Cell cycle protein
Nosema rusticus	gene_276|GeneMark.hmm|1034_aa|+|1769|4873	1034	PF00122	E1-E2 ATPase	1.3e-20	Cell cycle protein
Nosema rusticus	gene_3101|GeneMark.hmm|328_aa|+|1|987	328	PF00134	Cyclin, N-terminal domain	5.4e-33	Cell cycle protein
Nosema rusticus	gene_1443|GeneMark.hmm|207_aa|+|2012|2635	207	PF00134	Cyclin, N-terminal domain	4.8e-24	Cell cycle protein
Nosema rusticus	gene_3212|GeneMark.hmm|163_aa|-|630|1121	163	PF00160	Cyclophilin type peptidyl-prolyl cis-trans isomerase/CLD	7.1e-47	Cell cycle protein
Nosema rusticus	gene_2491|GeneMark.hmm|174_aa|-|1542|2066	174	PF00566	Rab-GTPase-TBC domain	6.5e-28	Cell cycle protein
Nosema rusticus	gene_2064|GeneMark.hmm|379_aa|-|943|2082	379	PF00566	Rab-GTPase-TBC domain	2.7e-27	Cell cycle protein
Nosema rusticus	gene_2013|GeneMark.hmm|220_aa|-|2229|2891	220	PF00810	ER lumen protein retaining receptor	8.2e-47	Cell cycle protein
Nosema rusticus	gene_1032|GeneMark.hmm|232_aa|-|4387|5085	232	PF00810	ER lumen protein retaining receptor	9.6e-47	Cell cycle protein
Nosema rusticus	gene_816|GeneMark.hmm|425_aa|+|5289|6566	425	PF00996	GDP dissociation inhibitor	1.8e-96	Cell cycle protein
Nosema rusticus	gene_251|GeneMark.hmm|252_aa|-|608|1366	252	PF01412	Putative GTPase activating protein for Arf	4.9e-29	Cell cycle protein
Nosema rusticus	gene_2570|GeneMark.hmm|222_aa|-|508|1176	222	PF01412	Putative GTPase activating protein for Arf	1.9e-24	Cell cycle protein
Nosema rusticus	gene_675|GeneMark.hmm|392_aa|+|921|2099	392	PF01603	Protein phosphatase 2A regulatory B subunit (B56 family)	2.2e-20	Cell cycle protein
Nosema rusticus	gene_1151|GeneMark.hmm|170_aa|-|2311|2823	170	PF03248	Rer1 family	4.7e-50	Cell cycle protein
Nosema rusticus	gene_1250|GeneMark.hmm|136_aa|+|271|681	136	PF03256	Anaphase-promoting complex, subunit 10 (APC10)	2.2e-35	Cell cycle protein
Nosema rusticus	gene_2352|GeneMark.hmm|454_aa|+|1|1365	454	PF03372	Endonuclease/Exonuclease/phosphatase family	2.9e-24	Cell cycle protein
Nosema rusticus	gene_1281|GeneMark.hmm|537_aa|+|2438|4051	537	PF03801	HEC/Ndc80p family	6.6e-44	Cell cycle protein
Nosema rusticus	gene_1988|GeneMark.hmm|198_aa|-|669|1265	198	PF03839	Translocation protein Sec62	5.5e-35	Cell cycle protein
Nosema rusticus	gene_2174|GeneMark.hmm|172_aa|+|101|619	172	PF04178	Got1/Sft2-like family	1.2e-20	Cell cycle protein
Nosema rusticus	gene_3291|GeneMark.hmm|341_aa|-|27|1052	341	PF05021	NPL4 family	2.5e-44	Cell cycle protein
Nosema rusticus	gene_702|GeneMark.hmm|397_aa|+|1843|3036	397	PF06732	Pescadillo N-terminus	5.4e-25	Cell cycle protein
Nosema rusticus	gene_814|GeneMark.hmm|424_aa|+|2397|3671	424	PF08149	BING4CT (NUC141) domain	7.2e-29	Cell cycle protein
Nosema rusticus	gene_860|GeneMark.hmm|589_aa|-|222|1991	589	PF08553	VID27 C-terminal WD40-like domain	9.6e-83	Cell cycle protein
Nosema rusticus	gene_2250|GeneMark.hmm|699_aa|-|3|2099	699	PF08644	FACT complex subunit (SPT16/CDC68)	3.7e-20	Cell cycle protein
Nosema rusticus	gene_2432|GeneMark.hmm|229_aa|-|169|858	229	PF09729	Gti1/Pac2 family	1.6e-32	Cell cycle protein
Nosema rusticus	gene_2034|GeneMark.hmm|891_aa|-|2|2674	891	PF13967	Late exocytosis, associated with Golgi transport	4.4e-28	Cell cycle protein
Nosema rusticus	gene_143|GeneMark.hmm|452_aa|+|2578|3936	452	PF17014	Putative Mad3/BUB1 like region 1 protein	7.6e-39	Cell cycle protein
Nosema rusticus	gene_1251|GeneMark.hmm|535_aa|-|880|2487	535	PF17835	NOG1 N-terminal helical domain	8.1e-47	Cell cycle protein
Nosema wisconsinii FP	gene_2456|GeneMark.hmm|995_aa|+|1188|4175	995	PF00122	E1-E2 ATPase	6.8e-21	Cell cycle protein
Nosema wisconsinii FP	gene_1199|GeneMark.hmm|298_aa|+|19559|20455	298	PF00134	Cyclin, N-terminal domain	3.3e-32	Cell cycle protein
Nosema wisconsinii FP	gene_1790|GeneMark.hmm|207_aa|+|6538|7161	207	PF00134	Cyclin, N-terminal domain	8.1e-25	Cell cycle protein
Nosema wisconsinii FP	gene_1325|GeneMark.hmm|163_aa|+|8536|9027	163	PF00160	Cyclophilin type peptidyl-prolyl cis-trans isomerase/CLD	3e-45	Cell cycle protein
Nosema wisconsinii FP	gene_2453|GeneMark.hmm|323_aa|+|3279|4250	323	PF00566	Rab-GTPase-TBC domain	1.6e-44	Cell cycle protein
Nosema wisconsinii FP	gene_1230|GeneMark.hmm|445_aa|+|766|2103	445	PF00566	Rab-GTPase-TBC domain	8.6e-32	Cell cycle protein
Nosema wisconsinii FP	gene_958|GeneMark.hmm|374_aa|-|20387|21511	374	PF00566	Rab-GTPase-TBC domain	3.7e-26	Cell cycle protein
Nosema wisconsinii FP	gene_546|GeneMark.hmm|216_aa|+|17849|18499	216	PF00638	RanBP1 domain	1.5e-22	Cell cycle protein
Nosema wisconsinii FP	gene_2156|GeneMark.hmm|232_aa|-|2484|3182	232	PF00810	ER lumen protein retaining receptor	2.5e-46	Cell cycle protein
Nosema wisconsinii FP	gene_1618|GeneMark.hmm|427_aa|-|9633|10916	427	PF00996	GDP dissociation inhibitor	3.1e-96	Cell cycle protein
Nosema wisconsinii FP	gene_3|GeneMark.hmm|244_aa|-|3114|3848	244	PF01412	Putative GTPase activating protein for Arf	6.1e-30	Cell cycle protein
Nosema wisconsinii FP	gene_430|GeneMark.hmm|211_aa|-|9003|9638	211	PF01412	Putative GTPase activating protein for Arf	2.1e-21	Cell cycle protein
Nosema wisconsinii FP	gene_1349|GeneMark.hmm|387_aa|-|1077|2240	387	PF01603	Protein phosphatase 2A regulatory B subunit (B56 family)	2.2e-20	Cell cycle protein
Nosema wisconsinii FP	gene_96|GeneMark.hmm|170_aa|-|31810|32322	170	PF03248	Rer1 family	7.2e-50	Cell cycle protein
Nosema wisconsinii FP	gene_269|GeneMark.hmm|136_aa|-|26859|27269	136	PF03256	Anaphase-promoting complex, subunit 10 (APC10)	2.3e-35	Cell cycle protein
Nosema wisconsinii FP	gene_620|GeneMark.hmm|480_aa|+|16814|18256	480	PF03372	Endonuclease/Exonuclease/phosphatase family	6.6e-23	Cell cycle protein
Nosema wisconsinii FP	gene_1542|GeneMark.hmm|537_aa|+|6662|8275	537	PF03801	HEC/Ndc80p family	5e-44	Cell cycle protein
Nosema wisconsinii FP	gene_2010|GeneMark.hmm|200_aa|-|1412|2014	200	PF03839	Translocation protein Sec62	1.1e-34	Cell cycle protein
Nosema wisconsinii FP	gene_522|GeneMark.hmm|276_aa|-|12029|12859	276	PF04078	Cell differentiation family, Rcd1-like	3.5e-67	Cell cycle protein
Nosema wisconsinii FP	gene_1139|GeneMark.hmm|1600_aa|+|8887|13689	1600	PF04118	Dopey, N-terminal	1.7e-71	Cell cycle protein
Nosema wisconsinii FP	gene_1382|GeneMark.hmm|172_aa|+|10379|10897	172	PF04178	Got1/Sft2-like family	6.9e-21	Cell cycle protein
Nosema wisconsinii FP	gene_1486|GeneMark.hmm|423_aa|-|8263|9534	423	PF04981	NMD3 family	9.5e-60	Cell cycle protein
Nosema wisconsinii FP	gene_2317|GeneMark.hmm|496_aa|+|2751|4241	496	PF05020	NPL4 family, putative zinc binding region	3.1e-28	Cell cycle protein
Nosema wisconsinii FP	gene_2317|GeneMark.hmm|496_aa|+|2751|4241	496	PF05021	NPL4 family	1.6e-44	Cell cycle protein
Nosema wisconsinii FP	gene_18|GeneMark.hmm|397_aa|+|21806|22999	397	PF06732	Pescadillo N-terminus	1.7e-22	Cell cycle protein
Nosema wisconsinii FP	gene_1620|GeneMark.hmm|424_aa|-|12298|13572	424	PF08149	BING4CT (NUC141) domain	2.3e-30	Cell cycle protein
Nosema wisconsinii FP	gene_58|GeneMark.hmm|1020_aa|+|88830|91892	1020	PF08389	Exportin 1-like protein	2.7e-30	Cell cycle protein
Nosema wisconsinii FP	gene_768|GeneMark.hmm|568_aa|+|1324|3030	568	PF08553	VID27 C-terminal WD40-like domain	1e-81	Cell cycle protein
Nosema wisconsinii FP	gene_681|GeneMark.hmm|835_aa|-|11333|13840	835	PF08644	FACT complex subunit (SPT16/CDC68)	5.8e-22	Cell cycle protein
Nosema wisconsinii FP	gene_811|GeneMark.hmm|229_aa|+|9597|10286	229	PF09729	Gti1/Pac2 family	4e-31	Cell cycle protein
Nosema wisconsinii FP	gene_2434|GeneMark.hmm|178_aa|+|4289|4825	178	PF09729	Gti1/Pac2 family	2.2e-26	Cell cycle protein
Nosema wisconsinii FP	gene_383|GeneMark.hmm|902_aa|+|35763|38471	902	PF13967	Late exocytosis, associated with Golgi transport	3.9e-29	Cell cycle protein
Nosema wisconsinii FP	gene_255|GeneMark.hmm|317_aa|-|8363|9316	317	PF17005	WD40-like domain	8.2e-109	Cell cycle protein
Nosema wisconsinii FP	gene_306|GeneMark.hmm|402_aa|-|33883|35091	402	PF17014	Putative Mad3/BUB1 like region 1 protein	3.7e-39	Cell cycle protein
Nosema wisconsinii FP	gene_268|GeneMark.hmm|535_aa|+|24971|26578	535	PF17835	NOG1 N-terminal helical domain	2.3e-46	Cell cycle protein
Nosema wisconsinii FV	gene_2415|GeneMark.hmm|675_aa|+|1935|3962	675	PF00122	E1-E2 ATPase	1.3e-21	Cell cycle protein
Nosema wisconsinii FV	gene_2056|GeneMark.hmm|995_aa|-|548|3535	995	PF00122	E1-E2 ATPase	8.1e-21	Cell cycle protein
Nosema wisconsinii FV	gene_572|GeneMark.hmm|298_aa|-|296|1192	298	PF00134	Cyclin, N-terminal domain	3.3e-32	Cell cycle protein
Nosema wisconsinii FV	gene_2011|GeneMark.hmm|207_aa|+|6519|7142	207	PF00134	Cyclin, N-terminal domain	8.1e-25	Cell cycle protein
Nosema wisconsinii FV	gene_1546|GeneMark.hmm|163_aa|-|5122|5613	163	PF00160	Cyclophilin type peptidyl-prolyl cis-trans isomerase/CLD	3e-45	Cell cycle protein
Nosema wisconsinii FV	gene_2035|GeneMark.hmm|323_aa|+|9659|10630	323	PF00566	Rab-GTPase-TBC domain	2.6e-44	Cell cycle protein
Nosema wisconsinii FV	gene_1464|GeneMark.hmm|435_aa|+|819|2126	435	PF00566	Rab-GTPase-TBC domain	7.7e-32	Cell cycle protein
Nosema wisconsinii FV	gene_894|GeneMark.hmm|374_aa|+|5864|6988	374	PF00566	Rab-GTPase-TBC domain	3.7e-26	Cell cycle protein
Nosema wisconsinii FV	gene_1515|GeneMark.hmm|216_aa|-|302|952	216	PF00638	RanBP1 domain	1.5e-22	Cell cycle protein
Nosema wisconsinii FV	gene_2201|GeneMark.hmm|232_aa|+|4940|5638	232	PF00810	ER lumen protein retaining receptor	2.5e-46	Cell cycle protein
Nosema wisconsinii FV	gene_1828|GeneMark.hmm|427_aa|-|8861|10144	427	PF00996	GDP dissociation inhibitor	2e-96	Cell cycle protein
Nosema wisconsinii FV	gene_1803|GeneMark.hmm|100_aa|-|7428|7730	100	PF01111	Cyclin-dependent kinase regulatory subunit	1.4e-30	Cell cycle protein
Nosema wisconsinii FV	gene_1278|GeneMark.hmm|244_aa|+|17924|18658	244	PF01412	Putative GTPase activating protein for Arf	6.1e-30	Cell cycle protein
Nosema wisconsinii FV	gene_760|GeneMark.hmm|211_aa|+|16201|16836	211	PF01412	Putative GTPase activating protein for Arf	2.1e-21	Cell cycle protein
Nosema wisconsinii FV	gene_1394|GeneMark.hmm|387_aa|+|16771|17934	387	PF01603	Protein phosphatase 2A regulatory B subunit (B56 family)	5.3e-20	Cell cycle protein
Nosema wisconsinii FV	gene_210|GeneMark.hmm|170_aa|-|34132|34644	170	PF03248	Rer1 family	7.2e-50	Cell cycle protein
Nosema wisconsinii FV	gene_241|GeneMark.hmm|136_aa|+|27709|28119	136	PF03256	Anaphase-promoting complex, subunit 10 (APC10)	2.3e-35	Cell cycle protein
Nosema wisconsinii FV	gene_718|GeneMark.hmm|480_aa|-|13818|15260	480	PF03372	Endonuclease/Exonuclease/phosphatase family	1.5e-22	Cell cycle protein
Nosema wisconsinii FV	gene_1494|GeneMark.hmm|537_aa|+|6653|8266	537	PF03801	HEC/Ndc80p family	5e-44	Cell cycle protein
Nosema wisconsinii FV	gene_533|GeneMark.hmm|200_aa|-|1412|2014	200	PF03839	Translocation protein Sec62	1.1e-34	Cell cycle protein
Nosema wisconsinii FV	gene_1135|GeneMark.hmm|276_aa|-|10512|11342	276	PF04078	Cell differentiation family, Rcd1-like	1.7e-67	Cell cycle protein
Nosema wisconsinii FV	gene_105|GeneMark.hmm|1599_aa|-|3246|8045	1599	PF04118	Dopey, N-terminal	1.7e-71	Cell cycle protein
Nosema wisconsinii FV	gene_932|GeneMark.hmm|172_aa|+|10246|10764	172	PF04178	Got1/Sft2-like family	6.9e-21	Cell cycle protein
Nosema wisconsinii FV	gene_1687|GeneMark.hmm|423_aa|+|6854|8125	423	PF04981	NMD3 family	8e-60	Cell cycle protein
Nosema wisconsinii FV	gene_2326|GeneMark.hmm|496_aa|-|2117|3607	496	PF05020	NPL4 family, putative zinc binding region	3.1e-28	Cell cycle protein
Nosema wisconsinii FV	gene_2326|GeneMark.hmm|496_aa|-|2117|3607	496	PF05021	NPL4 family	1.8e-44	Cell cycle protein
Nosema wisconsinii FV	gene_103|GeneMark.hmm|397_aa|-|84202|85395	397	PF06732	Pescadillo N-terminus	2.2e-22	Cell cycle protein
Nosema wisconsinii FV	gene_1830|GeneMark.hmm|424_aa|-|11526|12800	424	PF08149	BING4CT (NUC141) domain	2.3e-30	Cell cycle protein
Nosema wisconsinii FV	gene_63|GeneMark.hmm|1020_aa|-|15317|18379	1020	PF08389	Exportin 1-like protein	2.7e-30	Cell cycle protein
Nosema wisconsinii FV	gene_187|GeneMark.hmm|570_aa|-|69496|71208	570	PF08553	VID27 C-terminal WD40-like domain	1.7e-81	Cell cycle protein
Nosema wisconsinii FV	gene_122|GeneMark.hmm|835_aa|+|36272|38779	835	PF08644	FACT complex subunit (SPT16/CDC68)	3.7e-22	Cell cycle protein
Nosema wisconsinii FV	gene_841|GeneMark.hmm|229_aa|+|2529|3218	229	PF09729	Gti1/Pac2 family	4e-31	Cell cycle protein
Nosema wisconsinii FV	gene_2425|GeneMark.hmm|178_aa|-|179|715	178	PF09729	Gti1/Pac2 family	2.2e-26	Cell cycle protein
Nosema wisconsinii FV	gene_403|GeneMark.hmm|902_aa|-|7341|10049	902	PF13967	Late exocytosis, associated with Golgi transport	3.9e-29	Cell cycle protein
Nosema wisconsinii FV	gene_255|GeneMark.hmm|317_aa|+|45661|46614	317	PF17005	WD40-like domain	8.2e-109	Cell cycle protein
Nosema wisconsinii FV	gene_362|GeneMark.hmm|402_aa|-|33661|34869	402	PF17014	Putative Mad3/BUB1 like region 1 protein	3.7e-39	Cell cycle protein
Nosema wisconsinii FV	gene_242|GeneMark.hmm|535_aa|-|28400|30007	535	PF17835	NOG1 N-terminal helical domain	2.3e-46	Cell cycle protein
Vairimorpha apis	EQB61108.1	835	PF00122	E1-E2 ATPase	3.8e-21	Cell cycle protein
Vairimorpha apis	EQB62228.1	206	PF00134	Cyclin, N-terminal domain	1.2e-21	Cell cycle protein
Vairimorpha apis	EQB61513.1	164	PF00160	Cyclophilin type peptidyl-prolyl cis-trans isomerase/CLD	6.6e-45	Cell cycle protein
Vairimorpha apis	EQB61781.1	227	PF00160	Cyclophilin type peptidyl-prolyl cis-trans isomerase/CLD	3.6e-38	Cell cycle protein
Vairimorpha apis	EQB61734.1	238	PF00566	Rab-GTPase-TBC domain	1.3e-26	Cell cycle protein
Vairimorpha apis	EQB60584.1	252	PF00566	Rab-GTPase-TBC domain	6.2e-20	Cell cycle protein
Vairimorpha apis	EQB61472.1	245	PF00996	GDP dissociation inhibitor	3.3e-59	Cell cycle protein
Vairimorpha apis	EQB61473.1	141	PF00996	GDP dissociation inhibitor	2.4e-27	Cell cycle protein
Vairimorpha apis	EQB61533.1	169	PF02984	Cyclin, C-terminal domain	1.2e-21	Cell cycle protein
Vairimorpha apis	EQB61969.1	168	PF03248	Rer1 family	5.4e-49	Cell cycle protein
Vairimorpha apis	EQB61818.1	422	PF04981	NMD3 family	8.4e-60	Cell cycle protein
Vairimorpha apis	EQB60818.1	493	PF05020	NPL4 family, putative zinc binding region	3.1e-25	Cell cycle protein
Vairimorpha apis	EQB60818.1	493	PF05021	NPL4 family	1.2e-38	Cell cycle protein
Vairimorpha apis	EQB61259.1	364	PF08553	VID27 C-terminal WD40-like domain	4e-82	Cell cycle protein
Vairimorpha apis	EQB60794.1	178	PF09729	Gti1/Pac2 family	2.6e-31	Cell cycle protein
Vairimorpha apis	EQB61397.1	166	PF13967	Late exocytosis, associated with Golgi transport	2.7e-30	Cell cycle protein
Vairimorpha apis	EQB60974.1	304	PF17005	WD40-like domain	5.9e-88	Cell cycle protein
Vairimorpha apis	EQB61378.1	154	PF17014	Putative Mad3/BUB1 like region 1 protein	2e-31	Cell cycle protein
Vairimorpha ceranae	XP_024330779.1	997	PF00122	E1-E2 ATPase	8e-22	Cell cycle protein
Vairimorpha ceranae	XP_024331103.1	299	PF00134	Cyclin, N-terminal domain	4.1e-30	Cell cycle protein
Vairimorpha ceranae	XP_024330689.1	214	PF00134	Cyclin, N-terminal domain	3.4e-23	Cell cycle protein
Vairimorpha ceranae	XP_024331135.1	169	PF00160	Cyclophilin type peptidyl-prolyl cis-trans isomerase/CLD	4.7e-42	Cell cycle protein
Vairimorpha ceranae	XP_024330110.1	199	PF00160	Cyclophilin type peptidyl-prolyl cis-trans isomerase/CLD	4e-40	Cell cycle protein
Vairimorpha ceranae	XP_024332439.1	326	PF00566	Rab-GTPase-TBC domain	3.3e-44	Cell cycle protein
Vairimorpha ceranae	XP_024330721.1	293	PF00566	Rab-GTPase-TBC domain	6.1e-29	Cell cycle protein
Vairimorpha ceranae	XP_024329938.1	327	PF00566	Rab-GTPase-TBC domain	8.9e-29	Cell cycle protein
Vairimorpha ceranae	XP_024330582.1	219	PF00638	RanBP1 domain	7.3e-20	Cell cycle protein
Vairimorpha ceranae	XP_024331213.1	227	PF00810	ER lumen protein retaining receptor	4.7e-45	Cell cycle protein
Vairimorpha ceranae	XP_024331299.1	427	PF00996	GDP dissociation inhibitor	2.1e-91	Cell cycle protein
Vairimorpha ceranae	XP_024330470.1	242	PF01412	Putative GTPase activating protein for Arf	2.8e-29	Cell cycle protein
Vairimorpha ceranae	XP_024331076.1	205	PF01412	Putative GTPase activating protein for Arf	3.8e-21	Cell cycle protein
Vairimorpha ceranae	XP_024331738.1	462	PF01603	Protein phosphatase 2A regulatory B subunit (B56 family)	7.3e-20	Cell cycle protein
Vairimorpha ceranae	XP_024329806.1	92	PF01722	BolA-like protein	1.4e-21	Cell cycle protein
Vairimorpha ceranae	XP_024331103.1	299	PF02984	Cyclin, C-terminal domain	2.3e-24	Cell cycle protein
Vairimorpha ceranae	XP_024332245.1	169	PF03248	Rer1 family	5.4e-47	Cell cycle protein
Vairimorpha ceranae	XP_024331506.1	138	PF03256	Anaphase-promoting complex, subunit 10 (APC10)	6.5e-30	Cell cycle protein
Vairimorpha ceranae	XP_024331823.1	536	PF03801	HEC/Ndc80p family	1.5e-43	Cell cycle protein
Vairimorpha ceranae	XP_024332341.1	197	PF03839	Translocation protein Sec62	2.9e-28	Cell cycle protein
Vairimorpha ceranae	XP_024332006.1	271	PF04078	Cell differentiation family, Rcd1-like	4.3e-42	Cell cycle protein
Vairimorpha ceranae	XP_024330732.1	1693	PF04118	Dopey, N-terminal	3.4e-67	Cell cycle protein
Vairimorpha ceranae	XP_024330673.1	425	PF04981	NMD3 family	3.1e-56	Cell cycle protein
Vairimorpha ceranae	XP_024332091.1	494	PF05020	NPL4 family, putative zinc binding region	8.2e-28	Cell cycle protein
Vairimorpha ceranae	XP_024332091.1	494	PF05021	NPL4 family	2.2e-42	Cell cycle protein
Vairimorpha ceranae	XP_024330373.1	393	PF06732	Pescadillo N-terminus	2.7e-26	Cell cycle protein
Vairimorpha ceranae	XP_024331297.1	431	PF08149	BING4CT (NUC141) domain	1.7e-28	Cell cycle protein
Vairimorpha ceranae	XP_024331448.1	1025	PF08389	Exportin 1-like protein	1.4e-28	Cell cycle protein
Vairimorpha ceranae	XP_024330313.1	575	PF08553	VID27 C-terminal WD40-like domain	8.4e-80	Cell cycle protein
Vairimorpha ceranae	XP_024332113.1	232	PF09729	Gti1/Pac2 family	2.2e-33	Cell cycle protein
Vairimorpha ceranae	XP_024330665.1	274	PF09729	Gti1/Pac2 family	1.5e-22	Cell cycle protein
Vairimorpha ceranae	XP_024332323.1	896	PF13967	Late exocytosis, associated with Golgi transport	2e-25	Cell cycle protein
Vairimorpha ceranae	XP_024330860.1	307	PF17005	WD40-like domain	2.6e-116	Cell cycle protein
Vairimorpha ceranae	XP_024331771.1	433	PF17014	Putative Mad3/BUB1 like region 1 protein	1.2e-46	Cell cycle protein
Vairimorpha ceranae	XP_024331507.1	536	PF17835	NOG1 N-terminal helical domain	9.2e-45	Cell cycle protein
Vairimorpha muscidifuracis	gene_1852|GeneMark.hmm|1109_aa|+|635772|639101	1109	PF00122	E1-E2 ATPase	1.1e-23	Cell cycle protein
Vairimorpha muscidifuracis	gene_2061|GeneMark.hmm|1109_aa|+|454549|457878	1109	PF00122	E1-E2 ATPase	1.1e-23	Cell cycle protein
Vairimorpha muscidifuracis	gene_5353|GeneMark.hmm|1109_aa|-|22534|25863	1109	PF00122	E1-E2 ATPase	3e-23	Cell cycle protein
Vairimorpha muscidifuracis	gene_4992|GeneMark.hmm|1185_aa|+|102628|106185	1185	PF00122	E1-E2 ATPase	1.5e-21	Cell cycle protein
Vairimorpha muscidifuracis	gene_5560|GeneMark.hmm|1146_aa|-|261750|265190	1146	PF00122	E1-E2 ATPase	4.1e-21	Cell cycle protein
Vairimorpha muscidifuracis	gene_1266|GeneMark.hmm|298_aa|-|117318|118214	298	PF00134	Cyclin, N-terminal domain	1.3e-29	Cell cycle protein
Vairimorpha muscidifuracis	gene_1908|GeneMark.hmm|298_aa|-|116551|117447	298	PF00134	Cyclin, N-terminal domain	1.3e-29	Cell cycle protein
Vairimorpha muscidifuracis	gene_3425|GeneMark.hmm|298_aa|-|116107|117003	298	PF00134	Cyclin, N-terminal domain	1.3e-29	Cell cycle protein
Vairimorpha muscidifuracis	gene_2154|GeneMark.hmm|209_aa|-|101431|102060	209	PF00134	Cyclin, N-terminal domain	7e-23	Cell cycle protein
Vairimorpha muscidifuracis	gene_4369|GeneMark.hmm|209_aa|+|376322|376951	209	PF00134	Cyclin, N-terminal domain	7e-23	Cell cycle protein
Vairimorpha muscidifuracis	gene_3601|GeneMark.hmm|164_aa|+|127056|127550	164	PF00160	Cyclophilin type peptidyl-prolyl cis-trans isomerase/CLD	3.8e-44	Cell cycle protein
Vairimorpha muscidifuracis	gene_3813|GeneMark.hmm|164_aa|+|126983|127477	164	PF00160	Cyclophilin type peptidyl-prolyl cis-trans isomerase/CLD	3.8e-44	Cell cycle protein
Vairimorpha muscidifuracis	gene_2464|GeneMark.hmm|220_aa|-|224104|224766	220	PF00160	Cyclophilin type peptidyl-prolyl cis-trans isomerase/CLD	1.6e-42	Cell cycle protein
Vairimorpha muscidifuracis	gene_4749|GeneMark.hmm|220_aa|-|194601|195263	220	PF00160	Cyclophilin type peptidyl-prolyl cis-trans isomerase/CLD	2e-42	Cell cycle protein
Vairimorpha muscidifuracis	gene_956|GeneMark.hmm|308_aa|+|334938|335864	308	PF00566	Rab-GTPase-TBC domain	3.5e-44	Cell cycle protein
Vairimorpha muscidifuracis	gene_648|GeneMark.hmm|321_aa|-|490907|491872	321	PF00566	Rab-GTPase-TBC domain	5.3e-43	Cell cycle protein
Vairimorpha muscidifuracis	gene_2891|GeneMark.hmm|332_aa|-|201014|202012	332	PF00566	Rab-GTPase-TBC domain	5e-31	Cell cycle protein
Vairimorpha muscidifuracis	gene_2499|GeneMark.hmm|332_aa|+|356407|357405	332	PF00566	Rab-GTPase-TBC domain	5e-31	Cell cycle protein
Vairimorpha muscidifuracis	gene_4929|GeneMark.hmm|397_aa|-|314051|315244	397	PF00566	Rab-GTPase-TBC domain	5.9e-23	Cell cycle protein
Vairimorpha muscidifuracis	gene_2619|GeneMark.hmm|397_aa|+|129866|131059	397	PF00566	Rab-GTPase-TBC domain	5.9e-23	Cell cycle protein
Vairimorpha muscidifuracis	gene_5569|GeneMark.hmm|251_aa|+|280858|281613	251	PF00638	RanBP1 domain	4.6e-23	Cell cycle protein
Vairimorpha muscidifuracis	gene_4983|GeneMark.hmm|271_aa|-|86090|86905	271	PF00638	RanBP1 domain	5.5e-23	Cell cycle protein
Vairimorpha muscidifuracis	gene_3556|GeneMark.hmm|227_aa|-|392333|393016	227	PF00810	ER lumen protein retaining receptor	3.5e-46	Cell cycle protein
Vairimorpha muscidifuracis	gene_5782|GeneMark.hmm|227_aa|-|234567|235250	227	PF00810	ER lumen protein retaining receptor	3.5e-46	Cell cycle protein
Vairimorpha muscidifuracis	gene_4799|GeneMark.hmm|227_aa|-|350168|350851	227	PF00810	ER lumen protein retaining receptor	3.5e-46	Cell cycle protein
Vairimorpha muscidifuracis	gene_4336|GeneMark.hmm|429_aa|+|331384|332673	429	PF00996	GDP dissociation inhibitor	3.9e-95	Cell cycle protein
Vairimorpha muscidifuracis	gene_2186|GeneMark.hmm|429_aa|-|145572|146861	429	PF00996	GDP dissociation inhibitor	7.3e-95	Cell cycle protein
Vairimorpha muscidifuracis	gene_551|GeneMark.hmm|245_aa|+|325558|326295	245	PF01412	Putative GTPase activating protein for Arf	4.4e-28	Cell cycle protein
Vairimorpha muscidifuracis	gene_1057|GeneMark.hmm|245_aa|-|507273|508010	245	PF01412	Putative GTPase activating protein for Arf	4.4e-28	Cell cycle protein
Vairimorpha muscidifuracis	gene_4019|GeneMark.hmm|218_aa|-|78355|79011	218	PF01412	Putative GTPase activating protein for Arf	5.7e-23	Cell cycle protein
Vairimorpha muscidifuracis	gene_364|GeneMark.hmm|218_aa|+|900858|901514	218	PF01412	Putative GTPase activating protein for Arf	5.7e-23	Cell cycle protein
Vairimorpha muscidifuracis	gene_1170|GeneMark.hmm|485_aa|-|689577|691034	485	PF01603	Protein phosphatase 2A regulatory B subunit (B56 family)	9.9e-22	Cell cycle protein
Vairimorpha muscidifuracis	gene_438|GeneMark.hmm|485_aa|+|142418|143875	485	PF01603	Protein phosphatase 2A regulatory B subunit (B56 family)	9.9e-22	Cell cycle protein
Vairimorpha muscidifuracis	gene_1266|GeneMark.hmm|298_aa|-|117318|118214	298	PF02984	Cyclin, C-terminal domain	2.9e-22	Cell cycle protein
Vairimorpha muscidifuracis	gene_1908|GeneMark.hmm|298_aa|-|116551|117447	298	PF02984	Cyclin, C-terminal domain	5.3e-22	Cell cycle protein
Vairimorpha muscidifuracis	gene_3425|GeneMark.hmm|298_aa|-|116107|117003	298	PF02984	Cyclin, C-terminal domain	5.3e-22	Cell cycle protein
Vairimorpha muscidifuracis	gene_1734|GeneMark.hmm|169_aa|+|355712|356221	169	PF03248	Rer1 family	3.5e-48	Cell cycle protein
Vairimorpha muscidifuracis	gene_4123|GeneMark.hmm|169_aa|-|308047|308556	169	PF03248	Rer1 family	3.5e-48	Cell cycle protein
Vairimorpha muscidifuracis	gene_1436|GeneMark.hmm|142_aa|-|462576|463004	142	PF03256	Anaphase-promoting complex, subunit 10 (APC10)	6.4e-33	Cell cycle protein
Vairimorpha muscidifuracis	gene_741|GeneMark.hmm|142_aa|-|699764|700192	142	PF03256	Anaphase-promoting complex, subunit 10 (APC10)	6.4e-33	Cell cycle protein
Vairimorpha muscidifuracis	gene_1044|GeneMark.hmm|481_aa|-|483358|484803	481	PF03372	Endonuclease/Exonuclease/phosphatase family	9.2e-21	Cell cycle protein
Vairimorpha muscidifuracis	gene_564|GeneMark.hmm|481_aa|+|348664|350109	481	PF03372	Endonuclease/Exonuclease/phosphatase family	1.3e-20	Cell cycle protein
Vairimorpha muscidifuracis	gene_4176|GeneMark.hmm|538_aa|-|398251|399867	538	PF03801	HEC/Ndc80p family	3.6e-40	Cell cycle protein
Vairimorpha muscidifuracis	gene_1680|GeneMark.hmm|538_aa|+|264116|265732	538	PF03801	HEC/Ndc80p family	3.6e-40	Cell cycle protein
Vairimorpha muscidifuracis	gene_2952|GeneMark.hmm|198_aa|+|394023|394619	198	PF03839	Translocation protein Sec62	1.8e-32	Cell cycle protein
Vairimorpha muscidifuracis	gene_2307|GeneMark.hmm|198_aa|+|446622|447218	198	PF03839	Translocation protein Sec62	3.5e-32	Cell cycle protein
Vairimorpha muscidifuracis	gene_236|GeneMark.hmm|273_aa|-|575033|575854	273	PF04078	Cell differentiation family, Rcd1-like	1.4e-50	Cell cycle protein
Vairimorpha muscidifuracis	gene_35|GeneMark.hmm|273_aa|-|84507|85328	273	PF04078	Cell differentiation family, Rcd1-like	1.4e-50	Cell cycle protein
Vairimorpha muscidifuracis	gene_2052|GeneMark.hmm|647_aa|+|436712|438655	647	PF04118	Dopey, N-terminal	8.7e-68	Cell cycle protein
Vairimorpha muscidifuracis	gene_5360|GeneMark.hmm|1831_aa|-|38246|43741	1831	PF04118	Dopey, N-terminal	3.8e-67	Cell cycle protein
Vairimorpha muscidifuracis	gene_1844|GeneMark.hmm|1856_aa|+|617808|623378	1856	PF04118	Dopey, N-terminal	3.9e-67	Cell cycle protein
Vairimorpha muscidifuracis	gene_3701|GeneMark.hmm|172_aa|-|290708|291226	172	PF04178	Got1/Sft2-like family	3.3e-21	Cell cycle protein
Vairimorpha muscidifuracis	gene_3915|GeneMark.hmm|172_aa|-|290842|291360	172	PF04178	Got1/Sft2-like family	3.3e-21	Cell cycle protein
Vairimorpha muscidifuracis	gene_4355|GeneMark.hmm|423_aa|+|358033|359304	423	PF04981	NMD3 family	1.8e-58	Cell cycle protein
Vairimorpha muscidifuracis	gene_2168|GeneMark.hmm|423_aa|-|119090|120361	423	PF04981	NMD3 family	2e-58	Cell cycle protein
Vairimorpha muscidifuracis	gene_2312|GeneMark.hmm|494_aa|+|454250|455734	494	PF05020	NPL4 family, putative zinc binding region	1.4e-27	Cell cycle protein
Vairimorpha muscidifuracis	gene_2957|GeneMark.hmm|494_aa|+|401621|403105	494	PF05020	NPL4 family, putative zinc binding region	1.4e-27	Cell cycle protein
Vairimorpha muscidifuracis	gene_2312|GeneMark.hmm|494_aa|+|454250|455734	494	PF05021	NPL4 family	1.5e-43	Cell cycle protein
Vairimorpha muscidifuracis	gene_2957|GeneMark.hmm|494_aa|+|401621|403105	494	PF05021	NPL4 family	4.1e-43	Cell cycle protein
Vairimorpha muscidifuracis	gene_1070|GeneMark.hmm|378_aa|+|526212|527348	378	PF06732	Pescadillo N-terminus	1.4e-22	Cell cycle protein
Vairimorpha muscidifuracis	gene_538|GeneMark.hmm|378_aa|-|306220|307356	378	PF06732	Pescadillo N-terminus	1.4e-22	Cell cycle protein
Vairimorpha muscidifuracis	gene_4334|GeneMark.hmm|428_aa|+|328414|329700	428	PF08149	BING4CT (NUC141) domain	6.9e-28	Cell cycle protein
Vairimorpha muscidifuracis	gene_2188|GeneMark.hmm|428_aa|-|148526|149812	428	PF08149	BING4CT (NUC141) domain	3.1e-27	Cell cycle protein
Vairimorpha muscidifuracis	gene_1109|GeneMark.hmm|1023_aa|+|597858|600929	1023	PF08389	Exportin 1-like protein	4.5e-30	Cell cycle protein
Vairimorpha muscidifuracis	gene_499|GeneMark.hmm|1023_aa|-|232639|235710	1023	PF08389	Exportin 1-like protein	4.5e-30	Cell cycle protein
Vairimorpha muscidifuracis	gene_3634|GeneMark.hmm|580_aa|-|178610|180352	580	PF08553	VID27 C-terminal WD40-like domain	5.5e-80	Cell cycle protein
Vairimorpha muscidifuracis	gene_3848|GeneMark.hmm|580_aa|-|178760|180502	580	PF08553	VID27 C-terminal WD40-like domain	5.5e-80	Cell cycle protein
Vairimorpha muscidifuracis	gene_5276|GeneMark.hmm|827_aa|+|134070|136553	827	PF08644	FACT complex subunit (SPT16/CDC68)	2.1e-20	Cell cycle protein
Vairimorpha muscidifuracis	gene_5172|GeneMark.hmm|822_aa|-|279558|282026	822	PF08644	FACT complex subunit (SPT16/CDC68)	2.1e-20	Cell cycle protein
Vairimorpha muscidifuracis	gene_5661|GeneMark.hmm|822_aa|+|192840|195308	822	PF08644	FACT complex subunit (SPT16/CDC68)	2.1e-20	Cell cycle protein
Vairimorpha muscidifuracis	gene_2334|GeneMark.hmm|229_aa|-|493607|494296	229	PF09729	Gti1/Pac2 family	1.3e-33	Cell cycle protein
Vairimorpha muscidifuracis	gene_2979|GeneMark.hmm|229_aa|-|441347|442036	229	PF09729	Gti1/Pac2 family	1.3e-33	Cell cycle protein
Vairimorpha muscidifuracis	gene_2067|GeneMark.hmm|310_aa|+|472875|473807	310	PF09729	Gti1/Pac2 family	1.8e-21	Cell cycle protein
Vairimorpha muscidifuracis	gene_5347|GeneMark.hmm|310_aa|-|6643|7575	310	PF09729	Gti1/Pac2 family	1.8e-21	Cell cycle protein
Vairimorpha muscidifuracis	gene_1860|GeneMark.hmm|300_aa|+|654339|655241	300	PF09729	Gti1/Pac2 family	4.5e-21	Cell cycle protein
Vairimorpha muscidifuracis	gene_3003|GeneMark.hmm|904_aa|-|480317|483031	904	PF13967	Late exocytosis, associated with Golgi transport	4.9e-25	Cell cycle protein
Vairimorpha muscidifuracis	gene_2358|GeneMark.hmm|904_aa|-|532181|534895	904	PF13967	Late exocytosis, associated with Golgi transport	6.4e-25	Cell cycle protein
Vairimorpha muscidifuracis	gene_3105|GeneMark.hmm|356_aa|-|208264|209334	356	PF17005	WD40-like domain	3.8e-87	Cell cycle protein
Vairimorpha muscidifuracis	gene_4455|GeneMark.hmm|375_aa|+|256217|257344	375	PF17005	WD40-like domain	2.3e-86	Cell cycle protein
Vairimorpha muscidifuracis	gene_466|GeneMark.hmm|337_aa|+|185930|186943	337	PF17014	Putative Mad3/BUB1 like region 1 protein	5.7e-42	Cell cycle protein
Vairimorpha muscidifuracis	gene_1142|GeneMark.hmm|337_aa|-|646556|647569	337	PF17014	Putative Mad3/BUB1 like region 1 protein	5.7e-42	Cell cycle protein
Vairimorpha muscidifuracis	gene_1435|GeneMark.hmm|536_aa|+|460714|462324	536	PF17835	NOG1 N-terminal helical domain	1.8e-44	Cell cycle protein
Vairimorpha muscidifuracis	gene_740|GeneMark.hmm|536_aa|+|697908|699518	536	PF17835	NOG1 N-terminal helical domain	1.8e-44	Cell cycle protein
Vairimorpha sp. YNPr	NYNPr_0154004.p01	756	PF00122	E1-E2 ATPase	7.5e-21	Cell cycle protein
Vairimorpha sp. YNPr	NYNPr_0154003.p01	735	PF00122	E1-E2 ATPase	4e-20	Cell cycle protein
Vairimorpha sp. YNPr	NYNPr_0138004.p01	208	PF00134	Cyclin, N-terminal domain	1.4e-24	Cell cycle protein
Vairimorpha sp. YNPr	NYNPr_0580001.p01	165	PF00160	Cyclophilin type peptidyl-prolyl cis-trans isomerase/CLD	1.6e-42	Cell cycle protein
Vairimorpha sp. YNPr	NYNPr_0205002.p01	187	PF00160	Cyclophilin type peptidyl-prolyl cis-trans isomerase/CLD	5.4e-39	Cell cycle protein
Vairimorpha sp. YNPr	NYNPr_0135007.p01	321	PF00566	Rab-GTPase-TBC domain	9.6e-43	Cell cycle protein
Vairimorpha sp. YNPr	NYNPr_0094002.p01	320	PF00566	Rab-GTPase-TBC domain	2.1e-24	Cell cycle protein
Vairimorpha sp. YNPr	NYNPr_0456002.p01	194	PF00638	RanBP1 domain	1.6e-23	Cell cycle protein
Vairimorpha sp. YNPr	NYNPr_0035004.p01	225	PF00810	ER lumen protein retaining receptor	6e-46	Cell cycle protein
Vairimorpha sp. YNPr	NYNPr_0164002.p01	426	PF00996	GDP dissociation inhibitor	3.1e-92	Cell cycle protein
Vairimorpha sp. YNPr	NYNPr_0004015.p01	245	PF01412	Putative GTPase activating protein for Arf	1.1e-27	Cell cycle protein
Vairimorpha sp. YNPr	NYNPr_0324004.p01	388	PF01603	Protein phosphatase 2A regulatory B subunit (B56 family)	2.7e-20	Cell cycle protein
Vairimorpha sp. YNPr	NYNPr_0031008.p01	169	PF03248	Rer1 family	4.2e-46	Cell cycle protein
Vairimorpha sp. YNPr	NYNPr_0056004.p01	585	PF03801	HEC/Ndc80p family	2.6e-42	Cell cycle protein
Vairimorpha sp. YNPr	NYNPr_0017001.p01	222	PF03839	Translocation protein Sec62	5.4e-31	Cell cycle protein
Vairimorpha sp. YNPr	NYNPr_0145004.p01	271	PF04078	Cell differentiation family, Rcd1-like	7.2e-44	Cell cycle protein
Vairimorpha sp. YNPr	NYNPr_0319001.p01	1364	PF04118	Dopey, N-terminal	6.8e-64	Cell cycle protein
Vairimorpha sp. YNPr	NYNPr_0440002.p01	172	PF04178	Got1/Sft2-like family	1.7e-20	Cell cycle protein
Vairimorpha sp. YNPr	NYNPr_0098002.p01	400	PF04981	NMD3 family	5.3e-49	Cell cycle protein
Vairimorpha sp. YNPr	NYNPr_0316005.p01	364	PF05021	NPL4 family	9.3e-43	Cell cycle protein
Vairimorpha sp. YNPr	NYNPr_0004032.p01	392	PF06732	Pescadillo N-terminus	1.4e-26	Cell cycle protein
Vairimorpha sp. YNPr	NYNPr_0109004.p01	1026	PF08389	Exportin 1-like protein	7.5e-29	Cell cycle protein
Vairimorpha sp. YNPr	NYNPr_0333003.p01	565	PF08553	VID27 C-terminal WD40-like domain	5.2e-83	Cell cycle protein
Vairimorpha sp. YNPr	NYNPr_0579001.p01	215	PF09729	Gti1/Pac2 family	1.8e-28	Cell cycle protein
Vairimorpha sp. YNPr	NYNPr_0028014.p01	897	PF13967	Late exocytosis, associated with Golgi transport	1.7e-21	Cell cycle protein
Vairimorpha sp. YNPr	NYNPr_0072009.p01	172	PF17005	WD40-like domain	5.8e-40	Cell cycle protein
Vairimorpha sp. YNPr	NYNPr_0336001.p01	306	PF17014	Putative Mad3/BUB1 like region 1 protein	9.6e-39	Cell cycle protein
Vairimorpha sp. YNPr	NYNPr_0528001.p01	490	PF17835	NOG1 N-terminal helical domain	2.7e-33	Cell cycle protein
Nosema antheraeae	NOANT_002104.p01	531	PF00118	TCP-1/cpn60 chaperonin family	4.7e-144	Chaperone protein
Nosema antheraeae	NOANT_002107.p01	531	PF00118	TCP-1/cpn60 chaperonin family	4.7e-144	Chaperone protein
Nosema antheraeae	NOANT_027015.p01	527	PF00118	TCP-1/cpn60 chaperonin family	1.1e-139	Chaperone protein
Nosema antheraeae	NOANT_001078.p01	511	PF00118	TCP-1/cpn60 chaperonin family	4.9e-132	Chaperone protein
Nosema antheraeae	NOANT_001037.p01	512	PF00118	TCP-1/cpn60 chaperonin family	2e-130	Chaperone protein
Nosema antheraeae	NOANT_007176.p01	513	PF00118	TCP-1/cpn60 chaperonin family	4.5e-116	Chaperone protein
Nosema antheraeae	NOANT_008035.p01	494	PF00118	TCP-1/cpn60 chaperonin family	1.8e-105	Chaperone protein
Nosema antheraeae	NOANT_002100.p01	366	PF00118	TCP-1/cpn60 chaperonin family	2.8e-97	Chaperone protein
Nosema antheraeae	NOANT_014063.p01	441	PF00118	TCP-1/cpn60 chaperonin family	5.2e-86	Chaperone protein
Nosema antheraeae	NOANT_027018.p01	217	PF00118	TCP-1/cpn60 chaperonin family	5.5e-58	Chaperone protein
Nosema antheraeae	NOANT_011099.p01	539	PF00118	TCP-1/cpn60 chaperonin family	5.7e-45	Chaperone protein
Nosema antheraeae	NOANT_029028.p01	2091	PF09359	VTC domain	2.5e-76	Chaperone protein
Nosema antheraeae	NOANT_029028.p01	2091	PF09359	VTC domain	3.9e-76	Chaperone protein
Nosema antheraeae	NOANT_029028.p01	2091	PF09359	VTC domain	5e-76	Chaperone protein
Nosema antheraeae	NOANT_029027.p01	535	PF09359	VTC domain	2.2e-69	Chaperone protein
Nosema astafloridana PP	gene_768|GeneMark.hmm|533_aa|-|10833|12434	533	PF00118	TCP-1/cpn60 chaperonin family	1.7e-144	Chaperone protein
Nosema astafloridana PP	gene_273|GeneMark.hmm|529_aa|+|33281|34870	529	PF00118	TCP-1/cpn60 chaperonin family	3.1e-144	Chaperone protein
Nosema astafloridana PP	gene_58|GeneMark.hmm|511_aa|+|45162|46697	511	PF00118	TCP-1/cpn60 chaperonin family	2.2e-133	Chaperone protein
Nosema astafloridana PP	gene_2518|GeneMark.hmm|495_aa|+|1211|2698	495	PF00118	TCP-1/cpn60 chaperonin family	3.6e-129	Chaperone protein
Nosema astafloridana PP	gene_458|GeneMark.hmm|510_aa|-|28206|29738	510	PF00118	TCP-1/cpn60 chaperonin family	1.2e-119	Chaperone protein
Nosema astafloridana PP	gene_203|GeneMark.hmm|484_aa|-|22455|23909	484	PF00118	TCP-1/cpn60 chaperonin family	4.1e-108	Chaperone protein
Nosema astafloridana PP	gene_2035|GeneMark.hmm|510_aa|+|9359|10891	510	PF00118	TCP-1/cpn60 chaperonin family	7.1e-101	Chaperone protein
Nosema astafloridana PP	gene_2476|GeneMark.hmm|507_aa|-|7525|9048	507	PF00118	TCP-1/cpn60 chaperonin family	5.9e-45	Chaperone protein
Nosema astafloridana PP	gene_1709|GeneMark.hmm|620_aa|-|6460|8322	620	PF09359	VTC domain	1.3e-75	Chaperone protein
Nosema astafloridana PS	gene_100|GeneMark.hmm|529_aa|+|3171|4760	529	PF00118	TCP-1/cpn60 chaperonin family	1.8e-145	Chaperone protein
Nosema astafloridana PS	gene_2463|GeneMark.hmm|533_aa|-|10787|12388	533	PF00118	TCP-1/cpn60 chaperonin family	6.8e-145	Chaperone protein
Nosema astafloridana PS	gene_81|GeneMark.hmm|511_aa|+|48530|50065	511	PF00118	TCP-1/cpn60 chaperonin family	2.2e-133	Chaperone protein
Nosema astafloridana PS	gene_941|GeneMark.hmm|495_aa|-|24991|26478	495	PF00118	TCP-1/cpn60 chaperonin family	3.6e-129	Chaperone protein
Nosema astafloridana PS	gene_631|GeneMark.hmm|510_aa|-|29522|31054	510	PF00118	TCP-1/cpn60 chaperonin family	1.2e-119	Chaperone protein
Nosema astafloridana PS	gene_279|GeneMark.hmm|484_aa|-|28714|30168	484	PF00118	TCP-1/cpn60 chaperonin family	4.1e-108	Chaperone protein
Nosema astafloridana PS	gene_793|GeneMark.hmm|510_aa|+|9319|10851	510	PF00118	TCP-1/cpn60 chaperonin family	7.1e-101	Chaperone protein
Nosema astafloridana PS	gene_2084|GeneMark.hmm|509_aa|+|9698|11227	509	PF00118	TCP-1/cpn60 chaperonin family	3.1e-45	Chaperone protein
Nosema astafloridana PS	gene_714|GeneMark.hmm|628_aa|+|16069|17955	628	PF09359	VTC domain	1.3e-75	Chaperone protein
Nosema bombycis	EOB13574.1	531	PF00118	TCP-1/cpn60 chaperonin family	5.2e-142	Chaperone protein
Nosema bombycis	EOB11504.1	542	PF00118	TCP-1/cpn60 chaperonin family	3.3e-136	Chaperone protein
Nosema bombycis	EOB14753.1	542	PF00118	TCP-1/cpn60 chaperonin family	5.5e-135	Chaperone protein
Nosema bombycis	EOB15487.1	524	PF00118	TCP-1/cpn60 chaperonin family	2.1e-134	Chaperone protein
Nosema bombycis	EOB12193.1	517	PF00118	TCP-1/cpn60 chaperonin family	2.9e-133	Chaperone protein
Nosema bombycis	EOB12021.1	460	PF00118	TCP-1/cpn60 chaperonin family	5.3e-125	Chaperone protein
Nosema bombycis	EOB12444.1	521	PF00118	TCP-1/cpn60 chaperonin family	1.7e-116	Chaperone protein
Nosema bombycis	EOB13926.1	516	PF00118	TCP-1/cpn60 chaperonin family	6.6e-115	Chaperone protein
Nosema bombycis	EOB15438.1	498	PF00118	TCP-1/cpn60 chaperonin family	1.7e-98	Chaperone protein
Nosema bombycis	EOB13492.1	402	PF00118	TCP-1/cpn60 chaperonin family	3.4e-89	Chaperone protein
Nosema bombycis	EOB13938.1	345	PF00118	TCP-1/cpn60 chaperonin family	1.6e-74	Chaperone protein
Nosema bombycis	EOB11360.1	392	PF00118	TCP-1/cpn60 chaperonin family	1.2e-60	Chaperone protein
Nosema bombycis	EOB11564.1	278	PF00118	TCP-1/cpn60 chaperonin family	3.6e-59	Chaperone protein
Nosema bombycis	EOB14546.1	978	PF00118	TCP-1/cpn60 chaperonin family	2.2e-42	Chaperone protein
Nosema bombycis	EOB14150.1	178	PF00118	TCP-1/cpn60 chaperonin family	8.2e-37	Chaperone protein
Nosema bombycis	EOB13937.1	145	PF00118	TCP-1/cpn60 chaperonin family	2.7e-33	Chaperone protein
Nosema bombycis	EOB11569.1	139	PF00118	TCP-1/cpn60 chaperonin family	5e-28	Chaperone protein
Nosema bombycis	EOB15164.1	710	PF09359	VTC domain	2.4e-76	Chaperone protein
Nosema bombycis	EOB14139.1	384	PF09359	VTC domain	5.2e-38	Chaperone protein
Nosema granulosis	KAF9764526.1	529	PF00118	TCP-1/cpn60 chaperonin family	1e-146	Chaperone protein
Nosema granulosis	KAF9762674.1	533	PF00118	TCP-1/cpn60 chaperonin family	7.9e-143	Chaperone protein
Nosema granulosis	KAF9764134.1	511	PF00118	TCP-1/cpn60 chaperonin family	2e-133	Chaperone protein
Nosema granulosis	KAF9764795.1	505	PF00118	TCP-1/cpn60 chaperonin family	4.1e-133	Chaperone protein
Nosema granulosis	KAF9763592.1	510	PF00118	TCP-1/cpn60 chaperonin family	3.1e-121	Chaperone protein
Nosema granulosis	KAF9761826.1	510	PF00118	TCP-1/cpn60 chaperonin family	9.3e-103	Chaperone protein
Nosema granulosis	KAF9762220.1	480	PF00118	TCP-1/cpn60 chaperonin family	1.2e-102	Chaperone protein
Nosema granulosis	KAF9762016.1	485	PF00118	TCP-1/cpn60 chaperonin family	2.4e-45	Chaperone protein
Nosema granulosis	KAF9763982.1	615	PF09359	VTC domain	5.6e-80	Chaperone protein
Nosema rusticus	gene_2419|GeneMark.hmm|533_aa|+|547|2148	533	PF00118	TCP-1/cpn60 chaperonin family	1.3e-143	Chaperone protein
Nosema rusticus	gene_322|GeneMark.hmm|511_aa|+|2417|3952	511	PF00118	TCP-1/cpn60 chaperonin family	1.2e-132	Chaperone protein
Nosema rusticus	gene_309|GeneMark.hmm|495_aa|+|8771|10258	495	PF00118	TCP-1/cpn60 chaperonin family	1.7e-128	Chaperone protein
Nosema rusticus	gene_226|GeneMark.hmm|510_aa|+|766|2298	510	PF00118	TCP-1/cpn60 chaperonin family	4.9e-120	Chaperone protein
Nosema rusticus	gene_738|GeneMark.hmm|323_aa|+|1|972	323	PF00118	TCP-1/cpn60 chaperonin family	1.9e-86	Chaperone protein
Nosema rusticus	gene_2422|GeneMark.hmm|178_aa|+|1641|2174	178	PF00118	TCP-1/cpn60 chaperonin family	3.3e-44	Chaperone protein
Nosema rusticus	gene_3328|GeneMark.hmm|154_aa|+|554|1015	154	PF00118	TCP-1/cpn60 chaperonin family	1.2e-42	Chaperone protein
Nosema rusticus	gene_349|GeneMark.hmm|620_aa|-|2881|4743	620	PF09359	VTC domain	5.2e-77	Chaperone protein
Nosema wisconsinii FP	gene_1473|GeneMark.hmm|533_aa|-|14051|15652	533	PF00118	TCP-1/cpn60 chaperonin family	6.3e-143	Chaperone protein
Nosema wisconsinii FP	gene_321|GeneMark.hmm|529_aa|+|6120|7709	529	PF00118	TCP-1/cpn60 chaperonin family	4.1e-142	Chaperone protein
Nosema wisconsinii FP	gene_1261|GeneMark.hmm|511_aa|-|14396|15931	511	PF00118	TCP-1/cpn60 chaperonin family	3.1e-132	Chaperone protein
Nosema wisconsinii FP	gene_156|GeneMark.hmm|511_aa|-|32560|34095	511	PF00118	TCP-1/cpn60 chaperonin family	8.4e-132	Chaperone protein
Nosema wisconsinii FP	gene_1112|GeneMark.hmm|510_aa|+|8249|9781	510	PF00118	TCP-1/cpn60 chaperonin family	9.2e-120	Chaperone protein
Nosema wisconsinii FP	gene_1496|GeneMark.hmm|484_aa|-|7919|9373	484	PF00118	TCP-1/cpn60 chaperonin family	4.1e-107	Chaperone protein
Nosema wisconsinii FP	gene_725|GeneMark.hmm|510_aa|+|17571|19103	510	PF00118	TCP-1/cpn60 chaperonin family	3.9e-102	Chaperone protein
Nosema wisconsinii FP	gene_2192|GeneMark.hmm|456_aa|-|4987|6357	456	PF00118	TCP-1/cpn60 chaperonin family	2.1e-28	Chaperone protein
Nosema wisconsinii FP	gene_216|GeneMark.hmm|572_aa|+|53389|55107	572	PF09359	VTC domain	2e-76	Chaperone protein
Nosema wisconsinii FV	gene_1650|GeneMark.hmm|533_aa|+|760|2361	533	PF00118	TCP-1/cpn60 chaperonin family	4e-143	Chaperone protein
Nosema wisconsinii FV	gene_333|GeneMark.hmm|529_aa|-|40171|41760	529	PF00118	TCP-1/cpn60 chaperonin family	3.6e-142	Chaperone protein
Nosema wisconsinii FV	gene_944|GeneMark.hmm|511_aa|+|2467|4002	511	PF00118	TCP-1/cpn60 chaperonin family	6.1e-132	Chaperone protein
Nosema wisconsinii FV	gene_25|GeneMark.hmm|511_aa|+|46427|47962	511	PF00118	TCP-1/cpn60 chaperonin family	1.5e-131	Chaperone protein
Nosema wisconsinii FV	gene_1225|GeneMark.hmm|510_aa|+|8359|9891	510	PF00118	TCP-1/cpn60 chaperonin family	9.2e-120	Chaperone protein
Nosema wisconsinii FV	gene_1666|GeneMark.hmm|484_aa|+|7110|8564	484	PF00118	TCP-1/cpn60 chaperonin family	4.1e-107	Chaperone protein
Nosema wisconsinii FV	gene_826|GeneMark.hmm|510_aa|-|10008|11540	510	PF00118	TCP-1/cpn60 chaperonin family	2.8e-102	Chaperone protein
Nosema wisconsinii FV	gene_2214|GeneMark.hmm|456_aa|-|5387|6757	456	PF00118	TCP-1/cpn60 chaperonin family	1.8e-28	Chaperone protein
Nosema wisconsinii FV	gene_511|GeneMark.hmm|572_aa|+|25119|26837	572	PF09359	VTC domain	2.1e-76	Chaperone protein
Vairimorpha apis	EQB61712.1	533	PF00118	TCP-1/cpn60 chaperonin family	9e-138	Chaperone protein
Vairimorpha apis	EQB60271.1	512	PF00118	TCP-1/cpn60 chaperonin family	2.1e-103	Chaperone protein
Vairimorpha apis	EQB61363.1	422	PF00118	TCP-1/cpn60 chaperonin family	4.1e-101	Chaperone protein
Vairimorpha apis	EQB60711.1	299	PF00118	TCP-1/cpn60 chaperonin family	2.5e-73	Chaperone protein
Vairimorpha apis	EQB60312.1	266	PF00118	TCP-1/cpn60 chaperonin family	8.4e-66	Chaperone protein
Vairimorpha apis	EQB59990.1	296	PF00118	TCP-1/cpn60 chaperonin family	1.6e-57	Chaperone protein
Vairimorpha apis	EQB60313.1	221	PF00118	TCP-1/cpn60 chaperonin family	5.4e-48	Chaperone protein
Vairimorpha apis	EQB59989.1	183	PF00118	TCP-1/cpn60 chaperonin family	7.6e-39	Chaperone protein
Vairimorpha apis	EQB60712.1	173	PF00118	TCP-1/cpn60 chaperonin family	8.7e-39	Chaperone protein
Vairimorpha apis	EQB60200.1	365	PF00118	TCP-1/cpn60 chaperonin family	5.2e-34	Chaperone protein
Vairimorpha apis	EQB60200.1	365	PF00118	TCP-1/cpn60 chaperonin family	3.7e-30	Chaperone protein
Vairimorpha apis	EQB60200.1	365	PF00118	TCP-1/cpn60 chaperonin family	3.5e-26	Chaperone protein
Vairimorpha apis	EQB60232.1	238	PF00118	TCP-1/cpn60 chaperonin family	3.5e-24	Chaperone protein
Vairimorpha apis	EQB61052.1	569	PF09359	VTC domain	1.6e-76	Chaperone protein
Vairimorpha apis	EQB61053.1	361	PF09359	VTC domain	6.8e-40	Chaperone protein
Vairimorpha ceranae	XP_024331898.1	531	PF00118	TCP-1/cpn60 chaperonin family	1.6e-143	Chaperone protein
Vairimorpha ceranae	XP_024331581.1	531	PF00118	TCP-1/cpn60 chaperonin family	1.7e-136	Chaperone protein
Vairimorpha ceranae	XP_024331658.1	505	PF00118	TCP-1/cpn60 chaperonin family	7.1e-131	Chaperone protein
Vairimorpha ceranae	XP_024331375.1	524	PF00118	TCP-1/cpn60 chaperonin family	1.5e-129	Chaperone protein
Vairimorpha ceranae	XP_024331383.1	510	PF00118	TCP-1/cpn60 chaperonin family	1.8e-126	Chaperone protein
Vairimorpha ceranae	XP_024330796.1	510	PF00118	TCP-1/cpn60 chaperonin family	8e-105	Chaperone protein
Vairimorpha ceranae	XP_024330771.1	484	PF00118	TCP-1/cpn60 chaperonin family	2e-99	Chaperone protein
Vairimorpha ceranae	XP_024330848.1	498	PF00118	TCP-1/cpn60 chaperonin family	9.1e-44	Chaperone protein
Vairimorpha ceranae	XP_024330520.1	578	PF09359	VTC domain	2.7e-76	Chaperone protein
Vairimorpha muscidifuracis	gene_1321|GeneMark.hmm|531_aa|+|189888|191483	531	PF00118	TCP-1/cpn60 chaperonin family	1.5e-141	Chaperone protein
Vairimorpha muscidifuracis	gene_3479|GeneMark.hmm|531_aa|+|188604|190199	531	PF00118	TCP-1/cpn60 chaperonin family	7.8e-141	Chaperone protein
Vairimorpha muscidifuracis	gene_1961|GeneMark.hmm|531_aa|+|189034|190629	531	PF00118	TCP-1/cpn60 chaperonin family	7.8e-141	Chaperone protein
Vairimorpha muscidifuracis	gene_5246|GeneMark.hmm|531_aa|+|75409|77004	531	PF00118	TCP-1/cpn60 chaperonin family	2e-138	Chaperone protein
Vairimorpha muscidifuracis	gene_5203|GeneMark.hmm|531_aa|-|338753|340348	531	PF00118	TCP-1/cpn60 chaperonin family	2e-138	Chaperone protein
Vairimorpha muscidifuracis	gene_5630|GeneMark.hmm|531_aa|+|134357|135952	531	PF00118	TCP-1/cpn60 chaperonin family	2e-138	Chaperone protein
Vairimorpha muscidifuracis	gene_1579|GeneMark.hmm|516_aa|-|107141|108691	516	PF00118	TCP-1/cpn60 chaperonin family	8.5e-137	Chaperone protein
Vairimorpha muscidifuracis	gene_1622|GeneMark.hmm|561_aa|-|171201|172886	561	PF00118	TCP-1/cpn60 chaperonin family	2.3e-130	Chaperone protein
Vairimorpha muscidifuracis	gene_3743|GeneMark.hmm|510_aa|-|369242|370774	510	PF00118	TCP-1/cpn60 chaperonin family	4.6e-123	Chaperone protein
Vairimorpha muscidifuracis	gene_3957|GeneMark.hmm|510_aa|-|369337|370869	510	PF00118	TCP-1/cpn60 chaperonin family	4.6e-123	Chaperone protein
Vairimorpha muscidifuracis	gene_2560|GeneMark.hmm|512_aa|+|472667|474205	512	PF00118	TCP-1/cpn60 chaperonin family	1.1e-106	Chaperone protein
Vairimorpha muscidifuracis	gene_2829|GeneMark.hmm|512_aa|-|85020|86558	512	PF00118	TCP-1/cpn60 chaperonin family	1.1e-106	Chaperone protein
Vairimorpha muscidifuracis	gene_5004|GeneMark.hmm|485_aa|+|134080|135537	485	PF00118	TCP-1/cpn60 chaperonin family	1.7e-102	Chaperone protein
Vairimorpha muscidifuracis	gene_5548|GeneMark.hmm|485_aa|-|232616|234073	485	PF00118	TCP-1/cpn60 chaperonin family	6.9e-101	Chaperone protein
Vairimorpha muscidifuracis	gene_3097|GeneMark.hmm|503_aa|-|191078|192589	503	PF00118	TCP-1/cpn60 chaperonin family	1.2e-48	Chaperone protein
Vairimorpha muscidifuracis	gene_4463|GeneMark.hmm|503_aa|+|273008|274519	503	PF00118	TCP-1/cpn60 chaperonin family	1.4e-47	Chaperone protein
Vairimorpha muscidifuracis	gene_3545|GeneMark.hmm|573_aa|-|376619|378340	573	PF09359	VTC domain	1.3e-73	Chaperone protein
Vairimorpha muscidifuracis	gene_4788|GeneMark.hmm|573_aa|-|334454|336175	573	PF09359	VTC domain	1.3e-73	Chaperone protein
Vairimorpha muscidifuracis	gene_5770|GeneMark.hmm|573_aa|-|217257|218978	573	PF09359	VTC domain	1.3e-73	Chaperone protein
Vairimorpha sp. YNPr	NYNPr_0115012.p01	528	PF00118	TCP-1/cpn60 chaperonin family	1.3e-139	Chaperone protein
Vairimorpha sp. YNPr	NYNPr_0087011.p01	531	PF00118	TCP-1/cpn60 chaperonin family	1.6e-136	Chaperone protein
Vairimorpha sp. YNPr	NYNPr_0011019.p01	495	PF00118	TCP-1/cpn60 chaperonin family	3.5e-128	Chaperone protein
Vairimorpha sp. YNPr	NYNPr_0067004.p01	509	PF00118	TCP-1/cpn60 chaperonin family	1.6e-124	Chaperone protein
Vairimorpha sp. YNPr	NYNPr_0103002.p01	468	PF00118	TCP-1/cpn60 chaperonin family	8.1e-113	Chaperone protein
Vairimorpha sp. YNPr	NYNPr_0046003.p01	512	PF00118	TCP-1/cpn60 chaperonin family	3.8e-105	Chaperone protein
Vairimorpha sp. YNPr	NYNPr_0050014.p01	387	PF00118	TCP-1/cpn60 chaperonin family	1e-69	Chaperone protein
Vairimorpha sp. YNPr	NYNPr_0036007.p01	494	PF00118	TCP-1/cpn60 chaperonin family	1.2e-44	Chaperone protein
Vairimorpha sp. YNPr	NYNPr_0035015.p01	518	PF09359	VTC domain	4.7e-80	Chaperone protein
Nosema antheraeae	NOANT_007175.p01	141	PF00125	Core histone H2A/H2B/H3/H4	4.6e-41	Chromosomal
Nosema antheraeae	NOANT_004220.p01	147	PF00125	Core histone H2A/H2B/H3/H4	1.2e-36	Chromosomal
Nosema antheraeae	NOANT_032036.p01	149	PF00125	Core histone H2A/H2B/H3/H4	9.4e-24	Chromosomal
Nosema antheraeae	NOANT_007061.p01	357	PF01300	Telomere recombination	6.3e-53	Chromosomal
Nosema antheraeae	NOANT_001085.p01	362	PF01853	MOZ/SAS family	1.2e-75	Chromosomal
Nosema antheraeae	NOANT_026011.p01	235	PF01853	MOZ/SAS family	1e-42	Chromosomal
Nosema antheraeae	NOANT_026016.p01	235	PF01853	MOZ/SAS family	1e-42	Chromosomal
Nosema antheraeae	NOANT_026007.p01	229	PF01853	MOZ/SAS family	2.4e-41	Chromosomal
Nosema antheraeae	NOANT_015032.p01	455	PF02146	Sir2 family	3e-32	Chromosomal
Nosema antheraeae	NOANT_009088.p01	1340	PF02463	RecF/RecN/SMC N terminal domain	4.6e-56	Chromosomal
Nosema antheraeae	NOANT_008120.p01	1250	PF02463	RecF/RecN/SMC N terminal domain	6.4e-49	Chromosomal
Nosema antheraeae	NOANT_011072.p01	1319	PF02463	RecF/RecN/SMC N terminal domain	2.2e-32	Chromosomal
Nosema antheraeae	NOANT_008119.p01	274	PF02463	RecF/RecN/SMC N terminal domain	1.1e-28	Chromosomal
Nosema antheraeae	NOANT_008079.p01	342	PF02463	RecF/RecN/SMC N terminal domain	9.6e-22	Chromosomal
Nosema antheraeae	NOANT_024020.p01	202	PF03962	Mnd1 HTH domain	1.2e-21	Chromosomal
Nosema antheraeae	NOANT_022021.p01	135	PF04719	hTAFII28-like protein conserved region	1.2e-32	Chromosomal
Nosema antheraeae	NOANT_009013.p01	308	PF04729	ASF1 like histone chaperone	4.3e-28	Chromosomal
Nosema antheraeae	NOANT_009011.p01	309	PF04729	ASF1 like histone chaperone	4.4e-28	Chromosomal
Nosema antheraeae	NOANT_022005.p01	475	PF05786	Condensin complex subunit 2	1.3e-30	Chromosomal
Nosema antheraeae	NOANT_008120.p01	1250	PF06470	SMC proteins Flexible Hinge Domain	4.1e-21	Chromosomal
Nosema antheraeae	NOANT_009088.p01	1340	PF06470	SMC proteins Flexible Hinge Domain	1.1e-20	Chromosomal
Nosema antheraeae	NOANT_014023.p01	504	PF08235	LNS2 (Lipin/Ned1/Smp2)	8.3e-94	Chromosomal
Nosema antheraeae	NOANT_014032.p01	504	PF08235	LNS2 (Lipin/Ned1/Smp2)	1.5e-93	Chromosomal
Nosema antheraeae	NOANT_070005.p01	388	PF12265	Histone-binding protein RBBP4 or subunit C of CAF1 complex	2.5e-27	Chromosomal
Nosema astafloridana PP	gene_457|GeneMark.hmm|142_aa|-|27083|27511	142	PF00125	Core histone H2A/H2B/H3/H4	3.2e-41	Chromosomal
Nosema astafloridana PP	gene_2960|GeneMark.hmm|147_aa|+|1379|1822	147	PF00125	Core histone H2A/H2B/H3/H4	4.2e-36	Chromosomal
Nosema astafloridana PP	gene_1838|GeneMark.hmm|152_aa|+|8233|8691	152	PF00125	Core histone H2A/H2B/H3/H4	7e-24	Chromosomal
Nosema astafloridana PP	gene_1946|GeneMark.hmm|358_aa|+|2846|3922	358	PF01300	Telomere recombination	1.1e-54	Chromosomal
Nosema astafloridana PP	gene_52|GeneMark.hmm|365_aa|-|27300|28397	365	PF01853	MOZ/SAS family	1.8e-75	Chromosomal
Nosema astafloridana PP	gene_2082|GeneMark.hmm|278_aa|-|102|938	278	PF01853	MOZ/SAS family	1.4e-44	Chromosomal
Nosema astafloridana PP	gene_409|GeneMark.hmm|407_aa|-|43212|44435	407	PF02146	Sir2 family	2.3e-30	Chromosomal
Nosema astafloridana PP	gene_1564|GeneMark.hmm|976_aa|-|1979|4909	976	PF02463	RecF/RecN/SMC N terminal domain	2.2e-61	Chromosomal
Nosema astafloridana PP	gene_890|GeneMark.hmm|1034_aa|-|25389|28493	1034	PF02463	RecF/RecN/SMC N terminal domain	1.7e-53	Chromosomal
Nosema astafloridana PP	gene_2458|GeneMark.hmm|1095_aa|-|882|4169	1095	PF02463	RecF/RecN/SMC N terminal domain	7.8e-49	Chromosomal
Nosema astafloridana PP	gene_1739|GeneMark.hmm|971_aa|-|7418|10333	971	PF02463	RecF/RecN/SMC N terminal domain	1.6e-47	Chromosomal
Nosema astafloridana PP	gene_1748|GeneMark.hmm|204_aa|-|8598|9212	204	PF03962	Mnd1 HTH domain	1.1e-20	Chromosomal
Nosema astafloridana PP	gene_2630|GeneMark.hmm|139_aa|-|115|534	139	PF04719	hTAFII28-like protein conserved region	2.6e-33	Chromosomal
Nosema astafloridana PP	gene_877|GeneMark.hmm|354_aa|+|14629|15693	354	PF04729	ASF1 like histone chaperone	2.3e-26	Chromosomal
Nosema astafloridana PP	gene_2062|GeneMark.hmm|449_aa|+|5642|6991	449	PF05786	Condensin complex subunit 2	1.2e-29	Chromosomal
Nosema astafloridana PP	gene_2458|GeneMark.hmm|1095_aa|-|882|4169	1095	PF06470	SMC proteins Flexible Hinge Domain	1.1e-20	Chromosomal
Nosema astafloridana PP	gene_1203|GeneMark.hmm|579_aa|-|11314|13053	579	PF08235	LNS2 (Lipin/Ned1/Smp2)	1.1e-95	Chromosomal
Nosema astafloridana PP	gene_1117|GeneMark.hmm|386_aa|-|12238|13398	386	PF12265	Histone-binding protein RBBP4 or subunit C of CAF1 complex	3.3e-28	Chromosomal
Nosema astafloridana PS	gene_630|GeneMark.hmm|142_aa|-|28405|28833	142	PF00125	Core histone H2A/H2B/H3/H4	3.2e-41	Chromosomal
Nosema astafloridana PS	gene_1435|GeneMark.hmm|147_aa|-|20076|20519	147	PF00125	Core histone H2A/H2B/H3/H4	4.2e-36	Chromosomal
Nosema astafloridana PS	gene_810|GeneMark.hmm|152_aa|-|6478|6936	152	PF00125	Core histone H2A/H2B/H3/H4	7e-24	Chromosomal
Nosema astafloridana PS	gene_2232|GeneMark.hmm|358_aa|-|6192|7268	358	PF01300	Telomere recombination	1.1e-54	Chromosomal
Nosema astafloridana PS	gene_75|GeneMark.hmm|365_aa|-|30662|31759	365	PF01853	MOZ/SAS family	1.8e-75	Chromosomal
Nosema astafloridana PS	gene_2356|GeneMark.hmm|278_aa|-|12278|13114	278	PF01853	MOZ/SAS family	1.4e-44	Chromosomal
Nosema astafloridana PS	gene_137|GeneMark.hmm|391_aa|+|9723|10898	391	PF02146	Sir2 family	2.1e-30	Chromosomal
Nosema astafloridana PS	gene_2900|GeneMark.hmm|975_aa|+|383|3310	975	PF02463	RecF/RecN/SMC N terminal domain	1.6e-61	Chromosomal
Nosema astafloridana PS	gene_1743|GeneMark.hmm|1029_aa|+|1210|4299	1029	PF02463	RecF/RecN/SMC N terminal domain	1.7e-53	Chromosomal
Nosema astafloridana PS	gene_1977|GeneMark.hmm|1095_aa|+|3753|7040	1095	PF02463	RecF/RecN/SMC N terminal domain	7.8e-49	Chromosomal
Nosema astafloridana PS	gene_2384|GeneMark.hmm|971_aa|-|1596|4511	971	PF02463	RecF/RecN/SMC N terminal domain	1.3e-47	Chromosomal
Nosema astafloridana PS	gene_339|GeneMark.hmm|204_aa|-|43229|43843	204	PF03962	Mnd1 HTH domain	1.1e-20	Chromosomal
Nosema astafloridana PS	gene_1364|GeneMark.hmm|139_aa|-|8536|8955	139	PF04719	hTAFII28-like protein conserved region	2.6e-33	Chromosomal
Nosema astafloridana PS	gene_1487|GeneMark.hmm|346_aa|-|7127|8167	346	PF04729	ASF1 like histone chaperone	1.9e-26	Chromosomal
Nosema astafloridana PS	gene_1371|GeneMark.hmm|449_aa|+|21297|22646	449	PF05786	Condensin complex subunit 2	1.7e-29	Chromosomal
Nosema astafloridana PS	gene_1977|GeneMark.hmm|1095_aa|+|3753|7040	1095	PF06470	SMC proteins Flexible Hinge Domain	1.1e-20	Chromosomal
Nosema astafloridana PS	gene_156|GeneMark.hmm|579_aa|-|46816|48555	579	PF08235	LNS2 (Lipin/Ned1/Smp2)	1.1e-95	Chromosomal
Nosema astafloridana PS	gene_503|GeneMark.hmm|386_aa|-|15164|16324	386	PF12265	Histone-binding protein RBBP4 or subunit C of CAF1 complex	3.3e-28	Chromosomal
Nosema bombycis	EOB11565.1	141	PF00125	Core histone H2A/H2B/H3/H4	4.6e-41	Chromosomal
Nosema bombycis	EOB12586.1	147	PF00125	Core histone H2A/H2B/H3/H4	1.2e-36	Chromosomal
Nosema bombycis	EOB14070.1	147	PF00125	Core histone H2A/H2B/H3/H4	1.2e-36	Chromosomal
Nosema bombycis	EOB11385.1	144	PF00125	Core histone H2A/H2B/H3/H4	2.5e-24	Chromosomal
Nosema bombycis	EOB14102.1	149	PF00125	Core histone H2A/H2B/H3/H4	3e-24	Chromosomal
Nosema bombycis	EOB13600.1	357	PF01300	Telomere recombination	4.9e-52	Chromosomal
Nosema bombycis	EOB14007.1	362	PF01853	MOZ/SAS family	1.2e-75	Chromosomal
Nosema bombycis	EOB14069.1	235	PF01853	MOZ/SAS family	2.9e-44	Chromosomal
Nosema bombycis	EOB14072.1	235	PF01853	MOZ/SAS family	1e-43	Chromosomal
Nosema bombycis	EOB14777.1	355	PF02146	Sir2 family	5.1e-33	Chromosomal
Nosema bombycis	EOB12654.1	398	PF02146	Sir2 family	1.2e-31	Chromosomal
Nosema bombycis	EOB14726.1	526	PF02463	RecF/RecN/SMC N terminal domain	1.3e-34	Chromosomal
Nosema bombycis	EOB12876.1	232	PF02463	RecF/RecN/SMC N terminal domain	1.1e-28	Chromosomal
Nosema bombycis	EOB12378.1	454	PF02463	RecF/RecN/SMC N terminal domain	6.3e-26	Chromosomal
Nosema bombycis	EOB14663.1	261	PF02463	RecF/RecN/SMC N terminal domain	7.5e-25	Chromosomal
Nosema bombycis	EOB14666.1	250	PF02463	RecF/RecN/SMC N terminal domain	1e-24	Chromosomal
Nosema bombycis	EOB13730.1	792	PF02463	RecF/RecN/SMC N terminal domain	2.6e-23	Chromosomal
Nosema bombycis	EOB14727.1	486	PF02463	RecF/RecN/SMC N terminal domain	5.4e-23	Chromosomal
Nosema bombycis	EOB15285.1	201	PF03962	Mnd1 HTH domain	2.1e-22	Chromosomal
Nosema bombycis	EOB13258.1	135	PF04719	hTAFII28-like protein conserved region	6.9e-32	Chromosomal
Nosema bombycis	EOB12058.1	135	PF04719	hTAFII28-like protein conserved region	6.9e-32	Chromosomal
Nosema bombycis	EOB12866.1	310	PF04729	ASF1 like histone chaperone	7.7e-28	Chromosomal
Nosema bombycis	EOB14510.1	273	PF04729	ASF1 like histone chaperone	1.9e-27	Chromosomal
Nosema bombycis	EOB12376.1	459	PF05786	Condensin complex subunit 2	2.3e-30	Chromosomal
Nosema bombycis	EOB14664.1	425	PF06470	SMC proteins Flexible Hinge Domain	2.1e-21	Chromosomal
Nosema bombycis	EOB15583.1	585	PF08235	LNS2 (Lipin/Ned1/Smp2)	2.4e-93	Chromosomal
Nosema bombycis	EOB14205.1	89	PF08235	LNS2 (Lipin/Ned1/Smp2)	6.4e-21	Chromosomal
Nosema bombycis	EOB14159.1	388	PF12265	Histone-binding protein RBBP4 or subunit C of CAF1 complex	1.6e-27	Chromosomal
Nosema granulosis	KAF9763588.1	140	PF00125	Core histone H2A/H2B/H3/H4	2e-41	Chromosomal
Nosema granulosis	KAF9764978.1	147	PF00125	Core histone H2A/H2B/H3/H4	1.2e-36	Chromosomal
Nosema granulosis	KAF9764474.1	152	PF00125	Core histone H2A/H2B/H3/H4	7.6e-25	Chromosomal
Nosema granulosis	KAF9764857.1	360	PF01300	Telomere recombination	4.1e-54	Chromosomal
Nosema granulosis	KAF9764125.1	358	PF01853	MOZ/SAS family	3.4e-74	Chromosomal
Nosema granulosis	KAF9763877.1	292	PF01853	MOZ/SAS family	8.2e-48	Chromosomal
Nosema granulosis	KAF9751307.1	312	PF02146	Sir2 family	9.4e-30	Chromosomal
Nosema granulosis	KAF9763675.1	967	PF02463	RecF/RecN/SMC N terminal domain	1.2e-61	Chromosomal
Nosema granulosis	KAF9763800.1	949	PF02463	RecF/RecN/SMC N terminal domain	1.7e-47	Chromosomal
Nosema granulosis	KAF9763737.1	1081	PF02463	RecF/RecN/SMC N terminal domain	2.1e-43	Chromosomal
Nosema granulosis	KAF9762020.1	1072	PF02463	RecF/RecN/SMC N terminal domain	7.5e-42	Chromosomal
Nosema granulosis	KAF9762298.1	135	PF04719	hTAFII28-like protein conserved region	1.4e-33	Chromosomal
Nosema granulosis	KAF9763718.1	387	PF04729	ASF1 like histone chaperone	1e-28	Chromosomal
Nosema granulosis	KAF9762820.1	445	PF05786	Condensin complex subunit 2	7e-31	Chromosomal
Nosema granulosis	KAF9763737.1	1081	PF06470	SMC proteins Flexible Hinge Domain	1.1e-21	Chromosomal
Nosema granulosis	KAF9764746.1	580	PF08235	LNS2 (Lipin/Ned1/Smp2)	1.4e-95	Chromosomal
Nosema granulosis	KAF9761491.1	387	PF12265	Histone-binding protein RBBP4 or subunit C of CAF1 complex	4e-28	Chromosomal
Nosema rusticus	gene_228|GeneMark.hmm|151_aa|+|2961|3416	151	PF00125	Core histone H2A/H2B/H3/H4	6e-40	Chromosomal
Nosema rusticus	gene_645|GeneMark.hmm|147_aa|-|3908|4351	147	PF00125	Core histone H2A/H2B/H3/H4	4.2e-36	Chromosomal
Nosema rusticus	gene_1805|GeneMark.hmm|358_aa|-|510|1586	358	PF01300	Telomere recombination	5.9e-55	Chromosomal
Nosema rusticus	gene_1382|GeneMark.hmm|172_aa|-|2551|3069	172	PF01853	MOZ/SAS family	4.9e-59	Chromosomal
Nosema rusticus	gene_2627|GeneMark.hmm|171_aa|-|1369|1884	171	PF01853	MOZ/SAS family	2.6e-41	Chromosomal
Nosema rusticus	gene_3293|GeneMark.hmm|218_aa|-|3|656	218	PF02146	Sir2 family	9.1e-31	Chromosomal
Nosema rusticus	gene_944|GeneMark.hmm|564_aa|-|2|1693	564	PF02463	RecF/RecN/SMC N terminal domain	9.2e-32	Chromosomal
Nosema rusticus	gene_2831|GeneMark.hmm|226_aa|-|902|1582	226	PF02463	RecF/RecN/SMC N terminal domain	5.6e-30	Chromosomal
Nosema rusticus	gene_2024|GeneMark.hmm|550_aa|-|1221|2873	550	PF02463	RecF/RecN/SMC N terminal domain	1.7e-26	Chromosomal
Nosema rusticus	gene_180|GeneMark.hmm|335_aa|+|3958|4965	335	PF04729	ASF1 like histone chaperone	2.1e-26	Chromosomal
Nosema rusticus	gene_2622|GeneMark.hmm|576_aa|+|122|1852	576	PF08235	LNS2 (Lipin/Ned1/Smp2)	2.1e-95	Chromosomal
Nosema rusticus	gene_1405|GeneMark.hmm|386_aa|-|248|1408	386	PF12265	Histone-binding protein RBBP4 or subunit C of CAF1 complex	3.3e-28	Chromosomal
Nosema wisconsinii FP	gene_1113|GeneMark.hmm|139_aa|+|10391|10810	139	PF00125	Core histone H2A/H2B/H3/H4	3.5e-41	Chromosomal
Nosema wisconsinii FP	gene_1354|GeneMark.hmm|147_aa|+|5287|5730	147	PF00125	Core histone H2A/H2B/H3/H4	4.2e-36	Chromosomal
Nosema wisconsinii FP	gene_494|GeneMark.hmm|153_aa|-|3624|4085	153	PF00125	Core histone H2A/H2B/H3/H4	9.5e-24	Chromosomal
Nosema wisconsinii FP	gene_1878|GeneMark.hmm|360_aa|-|2694|3776	360	PF01300	Telomere recombination	1e-52	Chromosomal
Nosema wisconsinii FP	gene_162|GeneMark.hmm|365_aa|+|50837|51934	365	PF01853	MOZ/SAS family	8e-75	Chromosomal
Nosema wisconsinii FP	gene_1269|GeneMark.hmm|277_aa|+|6431|7264	277	PF01853	MOZ/SAS family	1.6e-46	Chromosomal
Nosema wisconsinii FP	gene_690|GeneMark.hmm|335_aa|-|24117|25124	335	PF02146	Sir2 family	1.9e-29	Chromosomal
Nosema wisconsinii FP	gene_1132|GeneMark.hmm|1096_aa|-|2947|6237	1096	PF02463	RecF/RecN/SMC N terminal domain	3.8e-49	Chromosomal
Nosema wisconsinii FP	gene_419|GeneMark.hmm|920_aa|-|25915|28677	920	PF02463	RecF/RecN/SMC N terminal domain	1.3e-48	Chromosomal
Nosema wisconsinii FP	gene_994|GeneMark.hmm|941_aa|-|13765|16590	941	PF02463	RecF/RecN/SMC N terminal domain	7.2e-28	Chromosomal
Nosema wisconsinii FP	gene_994|GeneMark.hmm|941_aa|-|13765|16590	941	PF02463	RecF/RecN/SMC N terminal domain	8.3e-27	Chromosomal
Nosema wisconsinii FP	gene_1402|GeneMark.hmm|1055_aa|-|10047|13214	1055	PF02463	RecF/RecN/SMC N terminal domain	1.5e-25	Chromosomal
Nosema wisconsinii FP	gene_1402|GeneMark.hmm|1055_aa|-|10047|13214	1055	PF02463	RecF/RecN/SMC N terminal domain	3.2e-23	Chromosomal
Nosema wisconsinii FP	gene_1035|GeneMark.hmm|202_aa|-|8613|9221	202	PF03962	Mnd1 HTH domain	2.8e-20	Chromosomal
Nosema wisconsinii FP	gene_833|GeneMark.hmm|139_aa|+|18516|18935	139	PF04719	hTAFII28-like protein conserved region	8e-33	Chromosomal
Nosema wisconsinii FP	gene_819|GeneMark.hmm|314_aa|+|20146|21090	314	PF04729	ASF1 like histone chaperone	2.6e-25	Chromosomal
Nosema wisconsinii FP	gene_826|GeneMark.hmm|451_aa|-|6313|7668	451	PF05786	Condensin complex subunit 2	1.2e-29	Chromosomal
Nosema wisconsinii FP	gene_1132|GeneMark.hmm|1096_aa|-|2947|6237	1096	PF06470	SMC proteins Flexible Hinge Domain	3.5e-20	Chromosomal
Nosema wisconsinii FP	gene_549|GeneMark.hmm|579_aa|-|21295|23034	579	PF08235	LNS2 (Lipin/Ned1/Smp2)	9.2e-96	Chromosomal
Nosema wisconsinii FP	gene_2511|GeneMark.hmm|386_aa|-|101|1261	386	PF12265	Histone-binding protein RBBP4 or subunit C of CAF1 complex	3.6e-28	Chromosomal
Nosema wisconsinii FV	gene_1226|GeneMark.hmm|139_aa|+|10502|10921	139	PF00125	Core histone H2A/H2B/H3/H4	3.5e-41	Chromosomal
Nosema wisconsinii FV	gene_1389|GeneMark.hmm|147_aa|-|13290|13733	147	PF00125	Core histone H2A/H2B/H3/H4	4.2e-36	Chromosomal
Nosema wisconsinii FV	gene_568|GeneMark.hmm|153_aa|+|31221|31682	153	PF00125	Core histone H2A/H2B/H3/H4	9.5e-24	Chromosomal
Nosema wisconsinii FV	gene_997|GeneMark.hmm|360_aa|-|22581|23663	360	PF01300	Telomere recombination	1e-52	Chromosomal
Nosema wisconsinii FV	gene_19|GeneMark.hmm|365_aa|-|28592|29689	365	PF01853	MOZ/SAS family	1e-74	Chromosomal
Nosema wisconsinii FV	gene_1201|GeneMark.hmm|277_aa|-|12249|13082	277	PF01853	MOZ/SAS family	4.4e-46	Chromosomal
Nosema wisconsinii FV	gene_114|GeneMark.hmm|335_aa|+|24897|25904	335	PF02146	Sir2 family	4.7e-30	Chromosomal
Nosema wisconsinii FV	gene_2063|GeneMark.hmm|1096_aa|+|3811|7101	1096	PF02463	RecF/RecN/SMC N terminal domain	4.2e-50	Chromosomal
Nosema wisconsinii FV	gene_281|GeneMark.hmm|920_aa|-|36896|39658	920	PF02463	RecF/RecN/SMC N terminal domain	1.3e-48	Chromosomal
Nosema wisconsinii FV	gene_2048|GeneMark.hmm|941_aa|-|440|3265	941	PF02463	RecF/RecN/SMC N terminal domain	4.5e-48	Chromosomal
Nosema wisconsinii FV	gene_603|GeneMark.hmm|1055_aa|-|11767|14934	1055	PF02463	RecF/RecN/SMC N terminal domain	1.5e-25	Chromosomal
Nosema wisconsinii FV	gene_603|GeneMark.hmm|1055_aa|-|11767|14934	1055	PF02463	RecF/RecN/SMC N terminal domain	7.1e-24	Chromosomal
Nosema wisconsinii FV	gene_1185|GeneMark.hmm|202_aa|+|14088|14696	202	PF03962	Mnd1 HTH domain	2.8e-20	Chromosomal
Nosema wisconsinii FV	gene_1027|GeneMark.hmm|139_aa|+|18516|18935	139	PF04719	hTAFII28-like protein conserved region	8e-33	Chromosomal
Nosema wisconsinii FV	gene_849|GeneMark.hmm|314_aa|+|13271|14215	314	PF04729	ASF1 like histone chaperone	2.5e-25	Chromosomal
Nosema wisconsinii FV	gene_1020|GeneMark.hmm|451_aa|-|6313|7668	451	PF05786	Condensin complex subunit 2	1.2e-29	Chromosomal
Nosema wisconsinii FV	gene_2063|GeneMark.hmm|1096_aa|+|3811|7101	1096	PF06470	SMC proteins Flexible Hinge Domain	3.5e-20	Chromosomal
Nosema wisconsinii FV	gene_1679|GeneMark.hmm|579_aa|+|12370|14109	579	PF08235	LNS2 (Lipin/Ned1/Smp2)	9.2e-96	Chromosomal
Nosema wisconsinii FV	gene_2505|GeneMark.hmm|386_aa|+|2543|3703	386	PF12265	Histone-binding protein RBBP4 or subunit C of CAF1 complex	3.6e-28	Chromosomal
Vairimorpha apis	EQB60710.1	142	PF00125	Core histone H2A/H2B/H3/H4	1.4e-40	Chromosomal
Vairimorpha apis	EQB60449.1	147	PF00125	Core histone H2A/H2B/H3/H4	3.1e-36	Chromosomal
Vairimorpha apis	EQB61889.1	337	PF01300	Telomere recombination	1.6e-50	Chromosomal
Vairimorpha apis	EQB62162.1	368	PF01853	MOZ/SAS family	3.1e-73	Chromosomal
Vairimorpha apis	EQB60109.1	327	PF02146	Sir2 family	2.6e-34	Chromosomal
Vairimorpha apis	EQB59843.1	387	PF02463	RecF/RecN/SMC N terminal domain	9.3e-27	Chromosomal
Vairimorpha apis	EQB61185.1	142	PF02463	RecF/RecN/SMC N terminal domain	4.5e-24	Chromosomal
Vairimorpha apis	EQB60687.1	142	PF02463	RecF/RecN/SMC N terminal domain	4.5e-24	Chromosomal
Vairimorpha apis	EQB61531.1	444	PF02463	RecF/RecN/SMC N terminal domain	2.1e-22	Chromosomal
Vairimorpha apis	EQB59844.1	76	PF02463	RecF/RecN/SMC N terminal domain	1.1e-21	Chromosomal
Vairimorpha apis	EQB61187.1	269	PF02463	RecF/RecN/SMC N terminal domain	2.9e-21	Chromosomal
Vairimorpha apis	EQB61845.1	204	PF03962	Mnd1 HTH domain	1.3e-22	Chromosomal
Vairimorpha apis	EQB62100.1	204	PF03962	Mnd1 HTH domain	1.3e-22	Chromosomal
Vairimorpha apis	EQB59896.1	140	PF04719	hTAFII28-like protein conserved region	3.3e-34	Chromosomal
Vairimorpha apis	EQB60786.1	211	PF04729	ASF1 like histone chaperone	6.3e-27	Chromosomal
Vairimorpha apis	EQB59843.1	387	PF06470	SMC proteins Flexible Hinge Domain	7.9e-21	Chromosomal
Vairimorpha apis	EQB59870.1	570	PF08235	LNS2 (Lipin/Ned1/Smp2)	3.5e-90	Chromosomal
Vairimorpha ceranae	XP_024331382.1	144	PF00125	Core histone H2A/H2B/H3/H4	3.4e-42	Chromosomal
Vairimorpha ceranae	XP_024331732.1	147	PF00125	Core histone H2A/H2B/H3/H4	2.2e-33	Chromosomal
Vairimorpha ceranae	XP_024330808.1	154	PF00125	Core histone H2A/H2B/H3/H4	1.3e-23	Chromosomal
Vairimorpha ceranae	XP_024329845.1	327	PF01300	Telomere recombination	5.5e-53	Chromosomal
Vairimorpha ceranae	XP_024331652.1	369	PF01853	MOZ/SAS family	4.4e-75	Chromosomal
Vairimorpha ceranae	XP_024330644.1	316	PF01853	MOZ/SAS family	1.6e-48	Chromosomal
Vairimorpha ceranae	XP_024331181.1	332	PF02146	Sir2 family	4.7e-34	Chromosomal
Vairimorpha ceranae	XP_024332082.1	1102	PF02463	RecF/RecN/SMC N terminal domain	7.5e-54	Chromosomal
Vairimorpha ceranae	XP_024330442.1	972	PF02463	RecF/RecN/SMC N terminal domain	4.6e-53	Chromosomal
Vairimorpha ceranae	XP_024332469.1	1010	PF02463	RecF/RecN/SMC N terminal domain	6.4e-44	Chromosomal
Vairimorpha ceranae	XP_024330854.1	871	PF02463	RecF/RecN/SMC N terminal domain	3.6e-32	Chromosomal
Vairimorpha ceranae	XP_024330889.1	205	PF03962	Mnd1 HTH domain	6.9e-21	Chromosomal
Vairimorpha ceranae	XP_024331277.1	149	PF04719	hTAFII28-like protein conserved region	5.1e-34	Chromosomal
Vairimorpha ceranae	XP_024332106.1	280	PF04729	ASF1 like histone chaperone	5.6e-27	Chromosomal
Vairimorpha ceranae	XP_024331284.1	440	PF05786	Condensin complex subunit 2	2.7e-30	Chromosomal
Vairimorpha ceranae	XP_024332082.1	1102	PF06470	SMC proteins Flexible Hinge Domain	1.2e-22	Chromosomal
Vairimorpha ceranae	XP_024330585.1	577	PF08235	LNS2 (Lipin/Ned1/Smp2)	2.9e-89	Chromosomal
Vairimorpha ceranae	XP_024331436.1	816	PF08295	Sin3 family co-repressor	9.9e-20	Chromosomal
Vairimorpha ceranae	XP_024332093.1	384	PF12265	Histone-binding protein RBBP4 or subunit C of CAF1 complex	1e-23	Chromosomal
Vairimorpha muscidifuracis	gene_3742|GeneMark.hmm|142_aa|-|367963|368391	142	PF00125	Core histone H2A/H2B/H3/H4	2.5e-42	Chromosomal
Vairimorpha muscidifuracis	gene_3956|GeneMark.hmm|142_aa|-|368058|368486	142	PF00125	Core histone H2A/H2B/H3/H4	2.5e-42	Chromosomal
Vairimorpha muscidifuracis	gene_432|GeneMark.hmm|146_aa|-|137436|137876	146	PF00125	Core histone H2A/H2B/H3/H4	4.7e-36	Chromosomal
Vairimorpha muscidifuracis	gene_1176|GeneMark.hmm|146_aa|+|695576|696016	146	PF00125	Core histone H2A/H2B/H3/H4	4.7e-36	Chromosomal
Vairimorpha muscidifuracis	gene_4825|GeneMark.hmm|157_aa|+|70952|71425	157	PF00125	Core histone H2A/H2B/H3/H4	1.9e-23	Chromosomal
Vairimorpha muscidifuracis	gene_186|GeneMark.hmm|157_aa|-|459608|460081	157	PF00125	Core histone H2A/H2B/H3/H4	1.9e-23	Chromosomal
Vairimorpha muscidifuracis	gene_3647|GeneMark.hmm|336_aa|+|205300|206310	336	PF01300	Telomere recombination	2.6e-51	Chromosomal
Vairimorpha muscidifuracis	gene_3861|GeneMark.hmm|336_aa|+|205438|206448	336	PF01300	Telomere recombination	2.6e-51	Chromosomal
Vairimorpha muscidifuracis	gene_1627|GeneMark.hmm|372_aa|+|187241|188359	372	PF01853	MOZ/SAS family	5.2e-76	Chromosomal
Vairimorpha muscidifuracis	gene_2410|GeneMark.hmm|277_aa|+|112332|113165	277	PF01853	MOZ/SAS family	9.6e-44	Chromosomal
Vairimorpha muscidifuracis	gene_4693|GeneMark.hmm|277_aa|+|78708|79541	277	PF01853	MOZ/SAS family	9.6e-44	Chromosomal
Vairimorpha muscidifuracis	gene_5180|GeneMark.hmm|409_aa|-|295170|296399	409	PF02146	Sir2 family	5e-35	Chromosomal
Vairimorpha muscidifuracis	gene_5653|GeneMark.hmm|409_aa|+|178386|179615	409	PF02146	Sir2 family	5e-35	Chromosomal
Vairimorpha muscidifuracis	gene_5269|GeneMark.hmm|425_aa|+|119407|120684	425	PF02146	Sir2 family	5.5e-35	Chromosomal
Vairimorpha muscidifuracis	gene_2875|GeneMark.hmm|1010_aa|-|174170|177202	1010	PF02463	RecF/RecN/SMC N terminal domain	5.7e-53	Chromosomal
Vairimorpha muscidifuracis	gene_2515|GeneMark.hmm|1010_aa|+|381053|384085	1010	PF02463	RecF/RecN/SMC N terminal domain	8e-53	Chromosomal
Vairimorpha muscidifuracis	gene_2540|GeneMark.hmm|997_aa|-|431946|434939	997	PF02463	RecF/RecN/SMC N terminal domain	9.4e-46	Chromosomal
Vairimorpha muscidifuracis	gene_2849|GeneMark.hmm|997_aa|+|124171|127164	997	PF02463	RecF/RecN/SMC N terminal domain	4.1e-45	Chromosomal
Vairimorpha muscidifuracis	gene_2303|GeneMark.hmm|1146_aa|-|437765|441205	1146	PF02463	RecF/RecN/SMC N terminal domain	7.7e-38	Chromosomal
Vairimorpha muscidifuracis	gene_2948|GeneMark.hmm|1153_aa|-|384885|388346	1153	PF02463	RecF/RecN/SMC N terminal domain	4.1e-34	Chromosomal
Vairimorpha muscidifuracis	gene_4460|GeneMark.hmm|981_aa|-|264624|267569	981	PF02463	RecF/RecN/SMC N terminal domain	8e-21	Chromosomal
Vairimorpha muscidifuracis	gene_5030|GeneMark.hmm|203_aa|-|229451|230062	203	PF03962	Mnd1 HTH domain	5.4e-21	Chromosomal
Vairimorpha muscidifuracis	gene_5521|GeneMark.hmm|203_aa|+|137201|137812	203	PF03962	Mnd1 HTH domain	5.4e-21	Chromosomal
Vairimorpha muscidifuracis	gene_4315|GeneMark.hmm|151_aa|-|296900|297355	151	PF04719	hTAFII28-like protein conserved region	1e-32	Chromosomal
Vairimorpha muscidifuracis	gene_2207|GeneMark.hmm|151_aa|+|181239|181694	151	PF04719	hTAFII28-like protein conserved region	1e-32	Chromosomal
Vairimorpha muscidifuracis	gene_2327|GeneMark.hmm|337_aa|-|481891|482904	337	PF04729	ASF1 like histone chaperone	1.1e-28	Chromosomal
Vairimorpha muscidifuracis	gene_2972|GeneMark.hmm|337_aa|-|429452|430465	337	PF04729	ASF1 like histone chaperone	1.1e-28	Chromosomal
Vairimorpha muscidifuracis	gene_4322|GeneMark.hmm|435_aa|+|309444|310751	435	PF05786	Condensin complex subunit 2	1.7e-27	Chromosomal
Vairimorpha muscidifuracis	gene_2200|GeneMark.hmm|435_aa|-|167807|169114	435	PF05786	Condensin complex subunit 2	1.7e-27	Chromosomal
Vairimorpha muscidifuracis	gene_2948|GeneMark.hmm|1153_aa|-|384885|388346	1153	PF06470	SMC proteins Flexible Hinge Domain	5.2e-20	Chromosomal
Vairimorpha muscidifuracis	gene_5572|GeneMark.hmm|576_aa|-|284795|286525	576	PF08235	LNS2 (Lipin/Ned1/Smp2)	3.6e-88	Chromosomal
Vairimorpha muscidifuracis	gene_4980|GeneMark.hmm|152_aa|+|82572|83030	152	PF08235	LNS2 (Lipin/Ned1/Smp2)	8.3e-48	Chromosomal
Vairimorpha muscidifuracis	gene_2959|GeneMark.hmm|381_aa|+|405267|406412	381	PF12265	Histone-binding protein RBBP4 or subunit C of CAF1 complex	2.2e-23	Chromosomal
Vairimorpha muscidifuracis	gene_2314|GeneMark.hmm|381_aa|+|457882|459027	381	PF12265	Histone-binding protein RBBP4 or subunit C of CAF1 complex	2.2e-23	Chromosomal
Vairimorpha sp. YNPr	NYNPr_0260004.p01	155	PF00125	Core histone H2A/H2B/H3/H4	2.2e-23	Chromosomal
Vairimorpha sp. YNPr	NYNPr_0019019.p01	330	PF01300	Telomere recombination	4.4e-50	Chromosomal
Vairimorpha sp. YNPr	NYNPr_0133006.p01	369	PF01853	MOZ/SAS family	8.8e-76	Chromosomal
Vairimorpha sp. YNPr	NYNPr_0049003.p01	275	PF01853	MOZ/SAS family	3.1e-49	Chromosomal
Vairimorpha sp. YNPr	NYNPr_0148006.p01	334	PF02146	Sir2 family	1.7e-34	Chromosomal
Vairimorpha sp. YNPr	NYNPr_0214002.p01	1014	PF02463	RecF/RecN/SMC N terminal domain	2.4e-61	Chromosomal
Vairimorpha sp. YNPr	NYNPr_0042001.p01	1102	PF02463	RecF/RecN/SMC N terminal domain	1.4e-41	Chromosomal
Vairimorpha sp. YNPr	NYNPr_0036002.p01	860	PF02463	RecF/RecN/SMC N terminal domain	9.1e-30	Chromosomal
Vairimorpha sp. YNPr	NYNPr_0409003.p01	641	PF02463	RecF/RecN/SMC N terminal domain	8.8e-20	Chromosomal
Vairimorpha sp. YNPr	NYNPr_0252002.p01	140	PF04719	hTAFII28-like protein conserved region	2.1e-34	Chromosomal
Vairimorpha sp. YNPr	NYNPr_0213006.p01	274	PF04729	ASF1 like histone chaperone	4.5e-20	Chromosomal
Vairimorpha sp. YNPr	NYNPr_0116003.p01	467	PF05786	Condensin complex subunit 2	1.7e-30	Chromosomal
Vairimorpha sp. YNPr	NYNPr_0042001.p01	1102	PF06470	SMC proteins Flexible Hinge Domain	2.2e-21	Chromosomal
Vairimorpha sp. YNPr	NYNPr_0450002.p01	577	PF08235	LNS2 (Lipin/Ned1/Smp2)	1.6e-90	Chromosomal
Vairimorpha sp. YNPr	NYNPr_0128001.p01	380	PF12265	Histone-binding protein RBBP4 or subunit C of CAF1 complex	6.1e-24	Chromosomal
Nosema antheraeae	NOANT_007169.p01	976	PF00136	DNA polymerase family B	2.8e-130	DNA replication and repair
Nosema antheraeae	NOANT_005038.p01	945	PF00136	DNA polymerase family B	1.3e-93	DNA replication and repair
Nosema antheraeae	NOANT_004173.p01	1192	PF00204	DNA gyrase B	6.6e-20	DNA replication and repair
Nosema antheraeae	NOANT_001319.p01	366	PF00270	DEAD/DEAH box helicase	3e-46	DNA replication and repair
Nosema antheraeae	NOANT_001278.p01	490	PF00270	DEAD/DEAH box helicase	5.7e-46	DNA replication and repair
Nosema antheraeae	NOANT_001055.p01	419	PF00270	DEAD/DEAH box helicase	2.9e-42	DNA replication and repair
Nosema antheraeae	NOANT_001101.p01	532	PF00270	DEAD/DEAH box helicase	3.9e-37	DNA replication and repair
Nosema antheraeae	NOANT_026037.p01	410	PF00270	DEAD/DEAH box helicase	5.8e-37	DNA replication and repair
Nosema antheraeae	NOANT_010015.p01	396	PF00270	DEAD/DEAH box helicase	4.4e-35	DNA replication and repair
Nosema antheraeae	NOANT_007193.p01	431	PF00270	DEAD/DEAH box helicase	7.7e-33	DNA replication and repair
Nosema antheraeae	NOANT_024026.p01	661	PF00270	DEAD/DEAH box helicase	3.9e-20	DNA replication and repair
Nosema antheraeae	NOANT_005104.p01	1265	PF00270	DEAD/DEAH box helicase	9.3e-20	DNA replication and repair
Nosema antheraeae	NOANT_001278.p01	490	PF00271	Helicase conserved C-terminal domain	4.8e-32	DNA replication and repair
Nosema antheraeae	NOANT_010015.p01	396	PF00271	Helicase conserved C-terminal domain	4e-27	DNA replication and repair
Nosema antheraeae	NOANT_007193.p01	431	PF00271	Helicase conserved C-terminal domain	7.8e-27	DNA replication and repair
Nosema antheraeae	NOANT_001055.p01	419	PF00271	Helicase conserved C-terminal domain	1.6e-26	DNA replication and repair
Nosema antheraeae	NOANT_001101.p01	532	PF00271	Helicase conserved C-terminal domain	8.7e-24	DNA replication and repair
Nosema antheraeae	NOANT_026037.p01	410	PF00271	Helicase conserved C-terminal domain	5.2e-22	DNA replication and repair
Nosema antheraeae	NOANT_005118.p01	1274	PF00271	Helicase conserved C-terminal domain	8.2e-20	DNA replication and repair
Nosema antheraeae	NOANT_007150.p01	690	PF00271	Helicase conserved C-terminal domain	8.6e-20	DNA replication and repair
Nosema antheraeae	NOANT_021019.p01	926	PF00488	MutS domain V	1.4e-57	DNA replication and repair
Nosema antheraeae	NOANT_015063.p01	907	PF00488	MutS domain V	1.9e-56	DNA replication and repair
Nosema antheraeae	NOANT_022042.p01	708	PF00493	MCM P-loop domain	7.2e-102	DNA replication and repair
Nosema antheraeae	NOANT_005033.p01	708	PF00493	MCM P-loop domain	3.8e-100	DNA replication and repair
Nosema antheraeae	NOANT_011049.p01	776	PF00493	MCM P-loop domain	1.3e-97	DNA replication and repair
Nosema antheraeae	NOANT_005112.p01	695	PF00493	MCM P-loop domain	1.8e-92	DNA replication and repair
Nosema antheraeae	NOANT_004185.p01	693	PF00493	MCM P-loop domain	2.1e-91	DNA replication and repair
Nosema antheraeae	NOANT_002233.p01	673	PF00493	MCM P-loop domain	7.9e-90	DNA replication and repair
Nosema antheraeae	NOANT_002228.p01	673	PF00493	MCM P-loop domain	7.9e-90	DNA replication and repair
Nosema antheraeae	NOANT_004064.p01	702	PF00493	MCM P-loop domain	7.4e-79	DNA replication and repair
Nosema antheraeae	NOANT_009054.p01	430	PF00493	MCM P-loop domain	1.1e-67	DNA replication and repair
Nosema antheraeae	NOANT_004173.p01	1192	PF00521	DNA gyrase/topoisomerase IV, subunit A	5.1e-119	DNA replication and repair
Nosema antheraeae	NOANT_006062.p01	400	PF00752	XPG N-terminal domain	2.4e-26	DNA replication and repair
Nosema antheraeae	NOANT_004082.p01	348	PF00752	XPG N-terminal domain	8.3e-22	DNA replication and repair
Nosema antheraeae	NOANT_006062.p01	400	PF00867	XPG I-region	1.8e-28	DNA replication and repair
Nosema antheraeae	NOANT_022010.p01	372	PF01068	ATP dependent DNA ligase domain	3.6e-59	DNA replication and repair
Nosema antheraeae	NOANT_022011.p01	641	PF01068	ATP dependent DNA ligase domain	1.3e-58	DNA replication and repair
Nosema antheraeae	NOANT_022012.p01	683	PF01068	ATP dependent DNA ligase domain	1.5e-58	DNA replication and repair
Nosema antheraeae	NOANT_012087.p01	555	PF01119	DNA mismatch repair protein, C-terminal domain	2.2e-22	DNA replication and repair
Nosema antheraeae	NOANT_011082.p01	716	PF01131	DNA topoisomerase	2.3e-100	DNA replication and repair
Nosema antheraeae	NOANT_011077.p01	720	PF01131	DNA topoisomerase	2.3e-100	DNA replication and repair
Nosema antheraeae	NOANT_011075.p01	223	PF01131	DNA topoisomerase	1.6e-22	DNA replication and repair
Nosema antheraeae	NOANT_012074.p01	275	PF01261	Xylose isomerase-like TIM barrel	2.5e-50	DNA replication and repair
Nosema antheraeae	NOANT_004057.p01	258	PF01398	JAB1/Mov34/MPN/PAD-1 ubiquitin protease	2.4e-32	DNA replication and repair
Nosema antheraeae	NOANT_004058.p01	292	PF01398	JAB1/Mov34/MPN/PAD-1 ubiquitin protease	3.1e-32	DNA replication and repair
Nosema antheraeae	NOANT_004198.p01	262	PF01398	JAB1/Mov34/MPN/PAD-1 ubiquitin protease	4.6e-26	DNA replication and repair
Nosema antheraeae	NOANT_004200.p01	262	PF01398	JAB1/Mov34/MPN/PAD-1 ubiquitin protease	4.6e-26	DNA replication and repair
Nosema antheraeae	NOANT_070004.p01	403	PF01556	DnaJ C terminal domain	7.6e-28	DNA replication and repair
Nosema antheraeae	NOANT_021019.p01	926	PF01624	MutS domain I	5.5e-34	DNA replication and repair
Nosema antheraeae	NOANT_001204.p01	286	PF01896	DNA primase small subunit	1.1e-38	DNA replication and repair
Nosema antheraeae	NOANT_019002.p01	502	PF02732	ERCC4 domain	7.7e-21	DNA replication and repair
Nosema antheraeae	NOANT_027023.p01	880	PF03074	Glutamate-cysteine ligase	3e-42	DNA replication and repair
Nosema antheraeae	NOANT_027023.p01	880	PF03074	Glutamate-cysteine ligase	5.4e-33	DNA replication and repair
Nosema antheraeae	NOANT_007169.p01	976	PF03104	DNA polymerase family B, exonuclease domain	1.2e-62	DNA replication and repair
Nosema antheraeae	NOANT_007168.p01	302	PF03104	DNA polymerase family B, exonuclease domain	1.1e-43	DNA replication and repair
Nosema antheraeae	NOANT_001161.p01	1765	PF03104	DNA polymerase family B, exonuclease domain	6.2e-43	DNA replication and repair
Nosema antheraeae	NOANT_007095.p01	644	PF03159	XRN 5'-3' exonuclease N-terminus	3.9e-62	DNA replication and repair
Nosema antheraeae	NOANT_001071.p01	289	PF03167	Uracil DNA glycosylase superfamily	5.2e-22	DNA replication and repair
Nosema antheraeae	NOANT_001172.p01	186	PF03834	Binding domain of DNA repair protein Ercc1 (rad10/Swi10)	1.7e-29	DNA replication and repair
Nosema antheraeae	NOANT_013009.p01	194	PF04098	Rad52/22 family double-strand break repair protein	8.2e-46	DNA replication and repair
Nosema antheraeae	NOANT_032034.p01	387	PF04104	Eukaryotic and archaeal DNA primase, large subunit	3.8e-47	DNA replication and repair
Nosema antheraeae	NOANT_022011.p01	641	PF04675	DNA ligase N terminus	4.6e-26	DNA replication and repair
Nosema antheraeae	NOANT_022012.p01	683	PF04675	DNA ligase N terminus	5.2e-26	DNA replication and repair
Nosema antheraeae	NOANT_022010.p01	372	PF04679	ATP dependent DNA ligase C terminal region	2.9e-23	DNA replication and repair
Nosema antheraeae	NOANT_022011.p01	641	PF04679	ATP dependent DNA ligase C terminal region	7.4e-23	DNA replication and repair
Nosema antheraeae	NOANT_022012.p01	683	PF04679	ATP dependent DNA ligase C terminal region	8.1e-23	DNA replication and repair
Nosema antheraeae	NOANT_001026.p01	772	PF05127	Helicase	5.7e-53	DNA replication and repair
Nosema antheraeae	NOANT_021019.p01	926	PF05192	MutS domain III	2.4e-27	DNA replication and repair
Nosema antheraeae	NOANT_004066.p01	333	PF08423	Rad51	1.5e-122	DNA replication and repair
Nosema antheraeae	NOANT_019029.p01	575	PF08519	Replication factor RFC1 C terminal domain	5.9e-38	DNA replication and repair
Nosema antheraeae	NOANT_001077.p01	572	PF08646	Replication factor-A C terminal domain	6.4e-40	DNA replication and repair
Nosema antheraeae	NOANT_004105.p01	684	PF08676	MutL C terminal dimerisation domain	3.2e-23	DNA replication and repair
Nosema antheraeae	NOANT_022061.p01	677	PF13307	Helicase C-terminal domain	4.5e-54	DNA replication and repair
Nosema antheraeae	NOANT_011002.p01	721	PF13307	Helicase C-terminal domain	1.7e-45	DNA replication and repair
Nosema antheraeae	NOANT_004073.p01	609	PF13307	Helicase C-terminal domain	3.7e-36	DNA replication and repair
Nosema antheraeae	NOANT_033044.p01	667	PF13625	Helicase conserved C-terminal domain	2e-31	DNA replication and repair
Nosema antheraeae	NOANT_049004.p01	244	PF13843	Transposase IS4	3.1e-57	DNA replication and repair
Nosema antheraeae	NOANT_073004.p01	210	PF13843	Transposase IS4	1.7e-45	DNA replication and repair
Nosema antheraeae	NOANT_037019.p01	156	PF13843	Transposase IS4	1.8e-33	DNA replication and repair
Nosema antheraeae	NOANT_037018.p01	156	PF13843	Transposase IS4	1.8e-33	DNA replication and repair
Nosema antheraeae	NOANT_031029.p01	199	PF13843	Transposase IS4	2.4e-33	DNA replication and repair
Nosema antheraeae	NOANT_039005.p01	162	PF13843	Transposase IS4	2.1e-32	DNA replication and repair
Nosema antheraeae	NOANT_040010.p01	136	PF13843	Transposase IS4	2.2e-29	DNA replication and repair
Nosema antheraeae	NOANT_040007.p01	131	PF13843	Transposase IS4	2.4e-29	DNA replication and repair
Nosema antheraeae	NOANT_025019.p01	216	PF13843	Transposase IS4	1.8e-27	DNA replication and repair
Nosema antheraeae	NOANT_031030.p01	222	PF13843	Transposase IS4	6.4e-27	DNA replication and repair
Nosema antheraeae	NOANT_052006.p01	149	PF13843	Transposase IS4	1.2e-24	DNA replication and repair
Nosema antheraeae	NOANT_045005.p01	109	PF13843	Transposase IS4	2.8e-24	DNA replication and repair
Nosema antheraeae	NOANT_083005.p01	129	PF13843	Transposase IS4	3.9e-22	DNA replication and repair
Nosema antheraeae	NOANT_039019.p01	142	PF13843	Transposase IS4	1.6e-21	DNA replication and repair
Nosema antheraeae	NOANT_025018.p01	112	PF13843	Transposase IS4	4.9e-21	DNA replication and repair
Nosema antheraeae	NOANT_004173.p01	1192	PF16898	C-terminal associated domain of TOPRIM	6.3e-47	DNA replication and repair
Nosema antheraeae	NOANT_019038.p01	117	PF17021	Putative double-strand recombination repair-like	4.5e-46	DNA replication and repair
Nosema antheraeae	NOANT_011049.p01	776	PF17207	MCM OB domain	3.1e-37	DNA replication and repair
Nosema antheraeae	NOANT_005033.p01	708	PF17207	MCM OB domain	1.5e-35	DNA replication and repair
Nosema antheraeae	NOANT_005112.p01	695	PF17207	MCM OB domain	1.6e-33	DNA replication and repair
Nosema antheraeae	NOANT_022042.p01	708	PF17207	MCM OB domain	8.2e-33	DNA replication and repair
Nosema antheraeae	NOANT_004185.p01	693	PF17207	MCM OB domain	5.2e-29	DNA replication and repair
Nosema antheraeae	NOANT_002233.p01	673	PF17207	MCM OB domain	2e-26	DNA replication and repair
Nosema antheraeae	NOANT_002228.p01	673	PF17207	MCM OB domain	2e-26	DNA replication and repair
Nosema antheraeae	NOANT_007095.p01	644	PF17846	Xrn1 helical domain	4.3e-37	DNA replication and repair
Nosema antheraeae	NOANT_005112.p01	695	PF17855	MCM AAA-lid domain	3.2e-28	DNA replication and repair
Nosema antheraeae	NOANT_022042.p01	708	PF17855	MCM AAA-lid domain	6.4e-28	DNA replication and repair
Nosema antheraeae	NOANT_011049.p01	776	PF17855	MCM AAA-lid domain	7.6e-26	DNA replication and repair
Nosema antheraeae	NOANT_005033.p01	708	PF17855	MCM AAA-lid domain	4.8e-23	DNA replication and repair
Nosema antheraeae	NOANT_002233.p01	673	PF17855	MCM AAA-lid domain	5.3e-22	DNA replication and repair
Nosema antheraeae	NOANT_002228.p01	673	PF17855	MCM AAA-lid domain	5.3e-22	DNA replication and repair
Nosema antheraeae	NOANT_004064.p01	702	PF17855	MCM AAA-lid domain	2.1e-21	DNA replication and repair
Nosema astafloridana PP	gene_453|GeneMark.hmm|1002_aa|+|20669|23677	1002	PF00136	DNA polymerase family B	1.7e-124	DNA replication and repair
Nosema astafloridana PP	gene_618|GeneMark.hmm|934_aa|+|12167|14971	934	PF00136	DNA polymerase family B	1.4e-96	DNA replication and repair
Nosema astafloridana PP	gene_933|GeneMark.hmm|480_aa|+|28094|29536	480	PF00270	DEAD/DEAH box helicase	3.3e-46	DNA replication and repair
Nosema astafloridana PP	gene_124|GeneMark.hmm|412_aa|+|11303|12541	412	PF00270	DEAD/DEAH box helicase	1.5e-41	DNA replication and repair
Nosema astafloridana PP	gene_50|GeneMark.hmm|517_aa|+|23101|24654	517	PF00270	DEAD/DEAH box helicase	2.8e-40	DNA replication and repair
Nosema astafloridana PP	gene_610|GeneMark.hmm|410_aa|+|34343|35575	410	PF00270	DEAD/DEAH box helicase	2.5e-39	DNA replication and repair
Nosema astafloridana PP	gene_1391|GeneMark.hmm|396_aa|+|13372|14562	396	PF00270	DEAD/DEAH box helicase	4.3e-33	DNA replication and repair
Nosema astafloridana PP	gene_1114|GeneMark.hmm|953_aa|+|7449|10310	953	PF00270	DEAD/DEAH box helicase	3.4e-28	DNA replication and repair
Nosema astafloridana PP	gene_950|GeneMark.hmm|425_aa|-|26256|27533	425	PF00270	DEAD/DEAH box helicase	1.5e-27	DNA replication and repair
Nosema astafloridana PP	gene_1012|GeneMark.hmm|387_aa|+|7888|9051	387	PF00270	DEAD/DEAH box helicase	6.2e-23	DNA replication and repair
Nosema astafloridana PP	gene_1021|GeneMark.hmm|665_aa|+|25881|27878	665	PF00270	DEAD/DEAH box helicase	2.6e-21	DNA replication and repair
Nosema astafloridana PP	gene_2980|GeneMark.hmm|1237_aa|-|3|3713	1237	PF00270	DEAD/DEAH box helicase	7.4e-20	DNA replication and repair
Nosema astafloridana PP	gene_933|GeneMark.hmm|480_aa|+|28094|29536	480	PF00271	Helicase conserved C-terminal domain	1.8e-33	DNA replication and repair
Nosema astafloridana PP	gene_1391|GeneMark.hmm|396_aa|+|13372|14562	396	PF00271	Helicase conserved C-terminal domain	1.5e-26	DNA replication and repair
Nosema astafloridana PP	gene_950|GeneMark.hmm|425_aa|-|26256|27533	425	PF00271	Helicase conserved C-terminal domain	2e-26	DNA replication and repair
Nosema astafloridana PP	gene_124|GeneMark.hmm|412_aa|+|11303|12541	412	PF00271	Helicase conserved C-terminal domain	4.5e-26	DNA replication and repair
Nosema astafloridana PP	gene_50|GeneMark.hmm|517_aa|+|23101|24654	517	PF00271	Helicase conserved C-terminal domain	6.8e-25	DNA replication and repair
Nosema astafloridana PP	gene_610|GeneMark.hmm|410_aa|+|34343|35575	410	PF00271	Helicase conserved C-terminal domain	4.3e-23	DNA replication and repair
Nosema astafloridana PP	gene_1821|GeneMark.hmm|682_aa|+|3873|5921	682	PF00488	MutS domain V	8.3e-60	DNA replication and repair
Nosema astafloridana PP	gene_2478|GeneMark.hmm|958_aa|-|2576|5452	958	PF00488	MutS domain V	2.9e-58	DNA replication and repair
Nosema astafloridana PP	gene_578|GeneMark.hmm|708_aa|+|26513|28639	708	PF00493	MCM P-loop domain	1.8e-101	DNA replication and repair
Nosema astafloridana PP	gene_614|GeneMark.hmm|708_aa|-|4091|6217	708	PF00493	MCM P-loop domain	7.4e-100	DNA replication and repair
Nosema astafloridana PP	gene_1658|GeneMark.hmm|774_aa|-|5711|8035	774	PF00493	MCM P-loop domain	2.6e-97	DNA replication and repair
Nosema astafloridana PP	gene_2181|GeneMark.hmm|667_aa|+|740|2743	667	PF00493	MCM P-loop domain	2.6e-96	DNA replication and repair
Nosema astafloridana PP	gene_2069|GeneMark.hmm|685_aa|+|4296|6353	685	PF00493	MCM P-loop domain	2.6e-92	DNA replication and repair
Nosema astafloridana PP	gene_159|GeneMark.hmm|694_aa|-|1517|3601	694	PF00493	MCM P-loop domain	2.8e-91	DNA replication and repair
Nosema astafloridana PP	gene_559|GeneMark.hmm|659_aa|+|29366|31345	659	PF00493	MCM P-loop domain	1.3e-79	DNA replication and repair
Nosema astafloridana PP	gene_97|GeneMark.hmm|566_aa|-|41423|43123	566	PF00493	MCM P-loop domain	1.6e-63	DNA replication and repair
Nosema astafloridana PP	gene_175|GeneMark.hmm|1197_aa|-|33171|36764	1197	PF00521	DNA gyrase/topoisomerase IV, subunit A	7.8e-127	DNA replication and repair
Nosema astafloridana PP	gene_375|GeneMark.hmm|220_aa|+|20303|20965	220	PF00565	Staphylococcal nuclease homologue	6.5e-26	DNA replication and repair
Nosema astafloridana PP	gene_1791|GeneMark.hmm|348_aa|-|8182|9228	348	PF00752	XPG N-terminal domain	3.2e-27	DNA replication and repair
Nosema astafloridana PP	gene_2514|GeneMark.hmm|352_aa|-|3844|4902	352	PF00752	XPG N-terminal domain	3.7e-21	DNA replication and repair
Nosema astafloridana PP	gene_1791|GeneMark.hmm|348_aa|-|8182|9228	348	PF00867	XPG I-region	9.3e-30	DNA replication and repair
Nosema astafloridana PP	gene_2632|GeneMark.hmm|586_aa|+|3219|4979	586	PF01068	ATP dependent DNA ligase domain	1.7e-57	DNA replication and repair
Nosema astafloridana PP	gene_805|GeneMark.hmm|603_aa|+|10625|12436	603	PF01119	DNA mismatch repair protein, C-terminal domain	4e-22	DNA replication and repair
Nosema astafloridana PP	gene_2625|GeneMark.hmm|767_aa|-|3161|5464	767	PF01131	DNA topoisomerase	1.5e-102	DNA replication and repair
Nosema astafloridana PP	gene_2587|GeneMark.hmm|275_aa|-|6131|6958	275	PF01261	Xylose isomerase-like TIM barrel	3.6e-50	DNA replication and repair
Nosema astafloridana PP	gene_553|GeneMark.hmm|293_aa|+|16918|17799	293	PF01398	JAB1/Mov34/MPN/PAD-1 ubiquitin protease	9.6e-32	DNA replication and repair
Nosema astafloridana PP	gene_1302|GeneMark.hmm|261_aa|+|20483|21268	261	PF01398	JAB1/Mov34/MPN/PAD-1 ubiquitin protease	7e-28	DNA replication and repair
Nosema astafloridana PP	gene_1118|GeneMark.hmm|404_aa|-|14176|15390	404	PF01556	DnaJ C terminal domain	2.3e-27	DNA replication and repair
Nosema astafloridana PP	gene_2478|GeneMark.hmm|958_aa|-|2576|5452	958	PF01624	MutS domain I	7.5e-35	DNA replication and repair
Nosema astafloridana PP	gene_697|GeneMark.hmm|287_aa|-|38093|38956	287	PF01896	DNA primase small subunit	1e-36	DNA replication and repair
Nosema astafloridana PP	gene_2422|GeneMark.hmm|568_aa|+|6095|7801	568	PF02732	ERCC4 domain	4e-21	DNA replication and repair
Nosema astafloridana PP	gene_773|GeneMark.hmm|585_aa|-|17835|19592	585	PF03074	Glutamate-cysteine ligase	5.3e-113	DNA replication and repair
Nosema astafloridana PP	gene_453|GeneMark.hmm|1002_aa|+|20669|23677	1002	PF03104	DNA polymerase family B, exonuclease domain	8.3e-69	DNA replication and repair
Nosema astafloridana PP	gene_292|GeneMark.hmm|1782_aa|+|17234|22582	1782	PF03104	DNA polymerase family B, exonuclease domain	6.2e-45	DNA replication and repair
Nosema astafloridana PP	gene_2341|GeneMark.hmm|639_aa|-|2685|4604	639	PF03159	XRN 5'-3' exonuclease N-terminus	1e-67	DNA replication and repair
Nosema astafloridana PP	gene_66|GeneMark.hmm|278_aa|-|61034|61870	278	PF03167	Uracil DNA glycosylase superfamily	4.8e-24	DNA replication and repair
Nosema astafloridana PP	gene_2692|GeneMark.hmm|195_aa|+|4326|4913	195	PF03834	Binding domain of DNA repair protein Ercc1 (rad10/Swi10)	1.6e-31	DNA replication and repair
Nosema astafloridana PP	gene_2193|GeneMark.hmm|209_aa|+|7739|8368	209	PF04098	Rad52/22 family double-strand break repair protein	7.4e-51	DNA replication and repair
Nosema astafloridana PP	gene_1836|GeneMark.hmm|402_aa|-|3675|4883	402	PF04104	Eukaryotic and archaeal DNA primase, large subunit	3.5e-37	DNA replication and repair
Nosema astafloridana PP	gene_2632|GeneMark.hmm|586_aa|+|3219|4979	586	PF04675	DNA ligase N terminus	3.4e-28	DNA replication and repair
Nosema astafloridana PP	gene_2632|GeneMark.hmm|586_aa|+|3219|4979	586	PF04679	ATP dependent DNA ligase C terminal region	3.5e-22	DNA replication and repair
Nosema astafloridana PP	gene_1168|GeneMark.hmm|811_aa|+|8632|11067	811	PF05127	Helicase	7.3e-53	DNA replication and repair
Nosema astafloridana PP	gene_2478|GeneMark.hmm|958_aa|-|2576|5452	958	PF05192	MutS domain III	1.1e-25	DNA replication and repair
Nosema astafloridana PP	gene_561|GeneMark.hmm|334_aa|-|32495|33499	334	PF08423	Rad51	5.3e-123	DNA replication and repair
Nosema astafloridana PP	gene_1684|GeneMark.hmm|334_aa|-|4209|5213	334	PF08423	Rad51	1e-110	DNA replication and repair
Nosema astafloridana PP	gene_1486|GeneMark.hmm|585_aa|-|16165|17922	585	PF08519	Replication factor RFC1 C terminal domain	1.4e-36	DNA replication and repair
Nosema astafloridana PP	gene_59|GeneMark.hmm|579_aa|+|47099|48838	579	PF08646	Replication factor-A C terminal domain	4.8e-44	DNA replication and repair
Nosema astafloridana PP	gene_1671|GeneMark.hmm|712_aa|+|7509|9647	712	PF08676	MutL C terminal dimerisation domain	2.4e-27	DNA replication and repair
Nosema astafloridana PP	gene_2303|GeneMark.hmm|126_aa|-|3014|3394	126	PF12762	ISXO2-like transposase domain	1.8e-20	DNA replication and repair
Nosema astafloridana PP	gene_2923|GeneMark.hmm|303_aa|-|614|1525	303	PF12762	ISXO2-like transposase domain	1.9e-20	DNA replication and repair
Nosema astafloridana PP	gene_2007|GeneMark.hmm|303_aa|-|10697|11608	303	PF12762	ISXO2-like transposase domain	2.2e-20	DNA replication and repair
Nosema astafloridana PP	gene_663|GeneMark.hmm|177_aa|+|27433|27966	177	PF12762	ISXO2-like transposase domain	3.2e-20	DNA replication and repair
Nosema astafloridana PP	gene_1919|GeneMark.hmm|690_aa|+|7221|9293	690	PF13307	Helicase C-terminal domain	3.3e-52	DNA replication and repair
Nosema astafloridana PP	gene_1429|GeneMark.hmm|741_aa|+|5610|7835	741	PF13307	Helicase C-terminal domain	2.7e-45	DNA replication and repair
Nosema astafloridana PP	gene_566|GeneMark.hmm|600_aa|+|40830|42632	600	PF13307	Helicase C-terminal domain	1.4e-35	DNA replication and repair
Nosema astafloridana PP	gene_2699|GeneMark.hmm|655_aa|-|2943|4910	655	PF13625	Helicase conserved C-terminal domain	3.8e-31	DNA replication and repair
Nosema astafloridana PP	gene_175|GeneMark.hmm|1197_aa|-|33171|36764	1197	PF16898	C-terminal associated domain of TOPRIM	4e-43	DNA replication and repair
Nosema astafloridana PP	gene_2136|GeneMark.hmm|118_aa|-|7256|7612	118	PF17021	Putative double-strand recombination repair-like	7.5e-39	DNA replication and repair
Nosema astafloridana PP	gene_1658|GeneMark.hmm|774_aa|-|5711|8035	774	PF17207	MCM OB domain	2.6e-37	DNA replication and repair
Nosema astafloridana PP	gene_614|GeneMark.hmm|708_aa|-|4091|6217	708	PF17207	MCM OB domain	6.6e-37	DNA replication and repair
Nosema astafloridana PP	gene_578|GeneMark.hmm|708_aa|+|26513|28639	708	PF17207	MCM OB domain	1.3e-33	DNA replication and repair
Nosema astafloridana PP	gene_2181|GeneMark.hmm|667_aa|+|740|2743	667	PF17207	MCM OB domain	1.1e-32	DNA replication and repair
Nosema astafloridana PP	gene_159|GeneMark.hmm|694_aa|-|1517|3601	694	PF17207	MCM OB domain	9.6e-29	DNA replication and repair
Nosema astafloridana PP	gene_2069|GeneMark.hmm|685_aa|+|4296|6353	685	PF17207	MCM OB domain	1.3e-25	DNA replication and repair
Nosema astafloridana PP	gene_2341|GeneMark.hmm|639_aa|-|2685|4604	639	PF17846	Xrn1 helical domain	1.6e-38	DNA replication and repair
Nosema astafloridana PP	gene_2181|GeneMark.hmm|667_aa|+|740|2743	667	PF17855	MCM AAA-lid domain	1.6e-29	DNA replication and repair
Nosema astafloridana PP	gene_578|GeneMark.hmm|708_aa|+|26513|28639	708	PF17855	MCM AAA-lid domain	1.2e-27	DNA replication and repair
Nosema astafloridana PP	gene_1658|GeneMark.hmm|774_aa|-|5711|8035	774	PF17855	MCM AAA-lid domain	2e-25	DNA replication and repair
Nosema astafloridana PP	gene_614|GeneMark.hmm|708_aa|-|4091|6217	708	PF17855	MCM AAA-lid domain	8.8e-23	DNA replication and repair
Nosema astafloridana PP	gene_2069|GeneMark.hmm|685_aa|+|4296|6353	685	PF17855	MCM AAA-lid domain	6.9e-22	DNA replication and repair
Nosema astafloridana PP	gene_559|GeneMark.hmm|659_aa|+|29366|31345	659	PF17855	MCM AAA-lid domain	9.3e-22	DNA replication and repair
Nosema astafloridana PP	gene_2340|GeneMark.hmm|390_aa|+|1177|2349	390	PF18018	DNA polymerase delta subunit OB-fold domain	7.8e-21	DNA replication and repair
Nosema astafloridana PS	gene_626|GeneMark.hmm|994_aa|+|22431|25415	994	PF00136	DNA polymerase family B	6.2e-125	DNA replication and repair
Nosema astafloridana PS	gene_761|GeneMark.hmm|934_aa|+|27351|30155	934	PF00136	DNA polymerase family B	1e-96	DNA replication and repair
Nosema astafloridana PS	gene_778|GeneMark.hmm|480_aa|+|24719|26161	480	PF00270	DEAD/DEAH box helicase	3.3e-46	DNA replication and repair
Nosema astafloridana PS	gene_1277|GeneMark.hmm|412_aa|-|11107|12345	412	PF00270	DEAD/DEAH box helicase	1.5e-41	DNA replication and repair
Nosema astafloridana PS	gene_73|GeneMark.hmm|507_aa|+|26493|28016	507	PF00270	DEAD/DEAH box helicase	2.7e-40	DNA replication and repair
Nosema astafloridana PS	gene_1664|GeneMark.hmm|410_aa|-|2877|4109	410	PF00270	DEAD/DEAH box helicase	2.5e-39	DNA replication and repair
Nosema astafloridana PS	gene_1592|GeneMark.hmm|396_aa|+|10620|11810	396	PF00270	DEAD/DEAH box helicase	4.3e-33	DNA replication and repair
Nosema astafloridana PS	gene_500|GeneMark.hmm|953_aa|+|10369|13230	953	PF00270	DEAD/DEAH box helicase	3.4e-28	DNA replication and repair
Nosema astafloridana PS	gene_1096|GeneMark.hmm|425_aa|+|3878|5155	425	PF00270	DEAD/DEAH box helicase	1.5e-27	DNA replication and repair
Nosema astafloridana PS	gene_436|GeneMark.hmm|386_aa|+|25343|26503	386	PF00270	DEAD/DEAH box helicase	6.1e-23	DNA replication and repair
Nosema astafloridana PS	gene_445|GeneMark.hmm|665_aa|+|43967|45964	665	PF00270	DEAD/DEAH box helicase	2.6e-21	DNA replication and repair
Nosema astafloridana PS	gene_1676|GeneMark.hmm|1392_aa|-|12938|17116	1392	PF00270	DEAD/DEAH box helicase	8.7e-20	DNA replication and repair
Nosema astafloridana PS	gene_778|GeneMark.hmm|480_aa|+|24719|26161	480	PF00271	Helicase conserved C-terminal domain	1.8e-33	DNA replication and repair
Nosema astafloridana PS	gene_1592|GeneMark.hmm|396_aa|+|10620|11810	396	PF00271	Helicase conserved C-terminal domain	1.5e-26	DNA replication and repair
Nosema astafloridana PS	gene_1096|GeneMark.hmm|425_aa|+|3878|5155	425	PF00271	Helicase conserved C-terminal domain	2e-26	DNA replication and repair
Nosema astafloridana PS	gene_1277|GeneMark.hmm|412_aa|-|11107|12345	412	PF00271	Helicase conserved C-terminal domain	5.3e-26	DNA replication and repair
Nosema astafloridana PS	gene_73|GeneMark.hmm|507_aa|+|26493|28016	507	PF00271	Helicase conserved C-terminal domain	1.4e-24	DNA replication and repair
Nosema astafloridana PS	gene_1664|GeneMark.hmm|410_aa|-|2877|4109	410	PF00271	Helicase conserved C-terminal domain	4.3e-23	DNA replication and repair
Nosema astafloridana PS	gene_1929|GeneMark.hmm|688_aa|+|1942|4008	688	PF00488	MutS domain V	8.4e-60	DNA replication and repair
Nosema astafloridana PS	gene_1224|GeneMark.hmm|958_aa|+|25836|28712	958	PF00488	MutS domain V	2.9e-58	DNA replication and repair
Nosema astafloridana PS	gene_1155|GeneMark.hmm|708_aa|+|16396|18522	708	PF00493	MCM P-loop domain	1.8e-101	DNA replication and repair
Nosema astafloridana PS	gene_757|GeneMark.hmm|708_aa|-|19284|21410	708	PF00493	MCM P-loop domain	7.4e-100	DNA replication and repair
Nosema astafloridana PS	gene_1795|GeneMark.hmm|774_aa|+|14463|16787	774	PF00493	MCM P-loop domain	2.6e-97	DNA replication and repair
Nosema astafloridana PS	gene_3009|GeneMark.hmm|667_aa|-|2091|4094	667	PF00493	MCM P-loop domain	2.5e-96	DNA replication and repair
Nosema astafloridana PS	gene_949|GeneMark.hmm|685_aa|-|7693|9750	685	PF00493	MCM P-loop domain	2.6e-92	DNA replication and repair
Nosema astafloridana PS	gene_1412|GeneMark.hmm|712_aa|+|16178|18316	712	PF00493	MCM P-loop domain	2.9e-91	DNA replication and repair
Nosema astafloridana PS	gene_54|GeneMark.hmm|659_aa|-|88024|90003	659	PF00493	MCM P-loop domain	1.3e-79	DNA replication and repair
Nosema astafloridana PS	gene_365|GeneMark.hmm|566_aa|+|34902|36602	566	PF00493	MCM P-loop domain	1.6e-63	DNA replication and repair
Nosema astafloridana PS	gene_535|GeneMark.hmm|1199_aa|+|27089|30688	1199	PF00521	DNA gyrase/topoisomerase IV, subunit A	7.8e-127	DNA replication and repair
Nosema astafloridana PS	gene_608|GeneMark.hmm|220_aa|+|35644|36306	220	PF00565	Staphylococcal nuclease homologue	6.5e-26	DNA replication and repair
Nosema astafloridana PS	gene_2361|GeneMark.hmm|370_aa|+|4723|5835	370	PF00752	XPG N-terminal domain	3.6e-27	DNA replication and repair
Nosema astafloridana PS	gene_39|GeneMark.hmm|352_aa|-|67093|68151	352	PF00752	XPG N-terminal domain	3.7e-21	DNA replication and repair
Nosema astafloridana PS	gene_2361|GeneMark.hmm|370_aa|+|4723|5835	370	PF00867	XPG I-region	1e-29	DNA replication and repair
Nosema astafloridana PS	gene_1366|GeneMark.hmm|586_aa|+|11574|13334	586	PF01068	ATP dependent DNA ligase domain	2.5e-57	DNA replication and repair
Nosema astafloridana PS	gene_580|GeneMark.hmm|603_aa|-|20286|22097	603	PF01119	DNA mismatch repair protein, C-terminal domain	4e-22	DNA replication and repair
Nosema astafloridana PS	gene_1904|GeneMark.hmm|767_aa|+|960|3263	767	PF01131	DNA topoisomerase	8e-103	DNA replication and repair
Nosema astafloridana PS	gene_561|GeneMark.hmm|275_aa|+|30221|31048	275	PF01261	Xylose isomerase-like TIM barrel	3.6e-50	DNA replication and repair
Nosema astafloridana PS	gene_1579|GeneMark.hmm|293_aa|+|16839|17720	293	PF01398	JAB1/Mov34/MPN/PAD-1 ubiquitin protease	9.6e-32	DNA replication and repair
Nosema astafloridana PS	gene_479|GeneMark.hmm|261_aa|-|15817|16602	261	PF01398	JAB1/Mov34/MPN/PAD-1 ubiquitin protease	9.3e-28	DNA replication and repair
Nosema astafloridana PS	gene_504|GeneMark.hmm|404_aa|-|16948|18162	404	PF01556	DnaJ C terminal domain	1.9e-27	DNA replication and repair
Nosema astafloridana PS	gene_1224|GeneMark.hmm|958_aa|+|25836|28712	958	PF01624	MutS domain I	7.5e-35	DNA replication and repair
Nosema astafloridana PS	gene_2494|GeneMark.hmm|287_aa|-|2300|3163	287	PF01896	DNA primase small subunit	1e-36	DNA replication and repair
Nosema astafloridana PS	gene_2391|GeneMark.hmm|573_aa|-|1885|3606	573	PF02732	ERCC4 domain	4.1e-21	DNA replication and repair
Nosema astafloridana PS	gene_1243|GeneMark.hmm|585_aa|-|13022|14779	585	PF03074	Glutamate-cysteine ligase	3e-113	DNA replication and repair
Nosema astafloridana PS	gene_626|GeneMark.hmm|994_aa|+|22431|25415	994	PF03104	DNA polymerase family B, exonuclease domain	1.6e-68	DNA replication and repair
Nosema astafloridana PS	gene_1857|GeneMark.hmm|1775_aa|+|10684|16011	1775	PF03104	DNA polymerase family B, exonuclease domain	1e-45	DNA replication and repair
Nosema astafloridana PS	gene_2446|GeneMark.hmm|639_aa|-|2718|4637	639	PF03159	XRN 5'-3' exonuclease N-terminus	1e-67	DNA replication and repair
Nosema astafloridana PS	gene_89|GeneMark.hmm|278_aa|-|64248|65084	278	PF03167	Uracil DNA glycosylase superfamily	4.8e-24	DNA replication and repair
Nosema astafloridana PS	gene_2574|GeneMark.hmm|195_aa|+|4235|4822	195	PF03834	Binding domain of DNA repair protein Ercc1 (rad10/Swi10)	1.6e-31	DNA replication and repair
Nosema astafloridana PS	gene_265|GeneMark.hmm|206_aa|-|44017|44637	206	PF04098	Rad52/22 family double-strand break repair protein	9.4e-51	DNA replication and repair
Nosema astafloridana PS	gene_812|GeneMark.hmm|420_aa|+|10188|11450	420	PF04104	Eukaryotic and archaeal DNA primase, large subunit	4e-37	DNA replication and repair
Nosema astafloridana PS	gene_1366|GeneMark.hmm|586_aa|+|11574|13334	586	PF04675	DNA ligase N terminus	3.4e-28	DNA replication and repair
Nosema astafloridana PS	gene_1366|GeneMark.hmm|586_aa|+|11574|13334	586	PF04679	ATP dependent DNA ligase C terminal region	3.5e-22	DNA replication and repair
Nosema astafloridana PS	gene_930|GeneMark.hmm|811_aa|-|7847|10282	811	PF05127	Helicase	7.3e-53	DNA replication and repair
Nosema astafloridana PS	gene_1224|GeneMark.hmm|958_aa|+|25836|28712	958	PF05192	MutS domain III	1.1e-25	DNA replication and repair
Nosema astafloridana PS	gene_52|GeneMark.hmm|334_aa|+|85855|86859	334	PF08423	Rad51	5.3e-123	DNA replication and repair
Nosema astafloridana PS	gene_972|GeneMark.hmm|334_aa|+|11029|12033	334	PF08423	Rad51	1e-110	DNA replication and repair
Nosema astafloridana PS	gene_1326|GeneMark.hmm|585_aa|-|3064|4821	585	PF08519	Replication factor RFC1 C terminal domain	3.5e-37	DNA replication and repair
Nosema astafloridana PS	gene_82|GeneMark.hmm|579_aa|+|50467|52206	579	PF08646	Replication factor-A C terminal domain	4.8e-44	DNA replication and repair
Nosema astafloridana PS	gene_17|GeneMark.hmm|712_aa|+|31489|33627	712	PF08676	MutL C terminal dimerisation domain	2.4e-27	DNA replication and repair
Nosema astafloridana PS	gene_2382|GeneMark.hmm|290_aa|+|9337|10209	290	PF12762	ISXO2-like transposase domain	3.8e-20	DNA replication and repair
Nosema astafloridana PS	gene_2337|GeneMark.hmm|278_aa|-|3917|4753	278	PF12762	ISXO2-like transposase domain	4.6e-20	DNA replication and repair
Nosema astafloridana PS	gene_2164|GeneMark.hmm|690_aa|+|9004|11076	690	PF13307	Helicase C-terminal domain	3.3e-52	DNA replication and repair
Nosema astafloridana PS	gene_1602|GeneMark.hmm|741_aa|-|13931|16156	741	PF13307	Helicase C-terminal domain	2.7e-45	DNA replication and repair
Nosema astafloridana PS	gene_47|GeneMark.hmm|600_aa|-|76751|78553	600	PF13307	Helicase C-terminal domain	4.4e-36	DNA replication and repair
Nosema astafloridana PS	gene_1703|GeneMark.hmm|655_aa|-|18556|20523	655	PF13625	Helicase conserved C-terminal domain	3.8e-31	DNA replication and repair
Nosema astafloridana PS	gene_2483|GeneMark.hmm|662_aa|-|3|1988	662	PF14214	Helitron helicase-like domain at N-terminus	4.8e-61	DNA replication and repair
Nosema astafloridana PS	gene_535|GeneMark.hmm|1199_aa|+|27089|30688	1199	PF16898	C-terminal associated domain of TOPRIM	4e-43	DNA replication and repair
Nosema astafloridana PS	gene_1341|GeneMark.hmm|118_aa|-|26662|27018	118	PF17021	Putative double-strand recombination repair-like	7.5e-39	DNA replication and repair
Nosema astafloridana PS	gene_1795|GeneMark.hmm|774_aa|+|14463|16787	774	PF17207	MCM OB domain	2.6e-37	DNA replication and repair
Nosema astafloridana PS	gene_757|GeneMark.hmm|708_aa|-|19284|21410	708	PF17207	MCM OB domain	6.6e-37	DNA replication and repair
Nosema astafloridana PS	gene_1155|GeneMark.hmm|708_aa|+|16396|18522	708	PF17207	MCM OB domain	1.3e-33	DNA replication and repair
Nosema astafloridana PS	gene_3009|GeneMark.hmm|667_aa|-|2091|4094	667	PF17207	MCM OB domain	1.1e-32	DNA replication and repair
Nosema astafloridana PS	gene_1412|GeneMark.hmm|712_aa|+|16178|18316	712	PF17207	MCM OB domain	1e-28	DNA replication and repair
Nosema astafloridana PS	gene_949|GeneMark.hmm|685_aa|-|7693|9750	685	PF17207	MCM OB domain	1.3e-25	DNA replication and repair
Nosema astafloridana PS	gene_2446|GeneMark.hmm|639_aa|-|2718|4637	639	PF17846	Xrn1 helical domain	1.6e-38	DNA replication and repair
Nosema astafloridana PS	gene_3009|GeneMark.hmm|667_aa|-|2091|4094	667	PF17855	MCM AAA-lid domain	1.6e-29	DNA replication and repair
Nosema astafloridana PS	gene_1155|GeneMark.hmm|708_aa|+|16396|18522	708	PF17855	MCM AAA-lid domain	1.2e-27	DNA replication and repair
Nosema astafloridana PS	gene_1795|GeneMark.hmm|774_aa|+|14463|16787	774	PF17855	MCM AAA-lid domain	2e-25	DNA replication and repair
Nosema astafloridana PS	gene_757|GeneMark.hmm|708_aa|-|19284|21410	708	PF17855	MCM AAA-lid domain	8.8e-23	DNA replication and repair
Nosema astafloridana PS	gene_949|GeneMark.hmm|685_aa|-|7693|9750	685	PF17855	MCM AAA-lid domain	6.9e-22	DNA replication and repair
Nosema astafloridana PS	gene_54|GeneMark.hmm|659_aa|-|88024|90003	659	PF17855	MCM AAA-lid domain	9.3e-22	DNA replication and repair
Nosema astafloridana PS	gene_2445|GeneMark.hmm|390_aa|+|1206|2378	390	PF18018	DNA polymerase delta subunit OB-fold domain	7.8e-21	DNA replication and repair
Nosema bombycis	EOB12369.1	976	PF00136	DNA polymerase family B	2.5e-129	DNA replication and repair
Nosema bombycis	EOB12949.1	402	PF00204	DNA gyrase B	3.6e-21	DNA replication and repair
Nosema bombycis	EOB14849.1	490	PF00270	DEAD/DEAH box helicase	4.4e-45	DNA replication and repair
Nosema bombycis	EOB11206.1	490	PF00270	DEAD/DEAH box helicase	4.4e-45	DNA replication and repair
Nosema bombycis	EOB13509.1	403	PF00270	DEAD/DEAH box helicase	5.5e-42	DNA replication and repair
Nosema bombycis	EOB14043.1	410	PF00270	DEAD/DEAH box helicase	1.5e-37	DNA replication and repair
Nosema bombycis	EOB15090.1	545	PF00270	DEAD/DEAH box helicase	3e-37	DNA replication and repair
Nosema bombycis	EOB14004.1	540	PF00270	DEAD/DEAH box helicase	5.8e-37	DNA replication and repair
Nosema bombycis	EOB12605.1	482	PF00270	DEAD/DEAH box helicase	2.4e-32	DNA replication and repair
Nosema bombycis	EOB11645.1	335	PF00270	DEAD/DEAH box helicase	5.2e-21	DNA replication and repair
Nosema bombycis	EOB15277.1	451	PF00270	DEAD/DEAH box helicase	1e-20	DNA replication and repair
Nosema bombycis	EOB13106.1	219	PF00270	DEAD/DEAH box helicase	1.6e-20	DNA replication and repair
Nosema bombycis	EOB14849.1	490	PF00271	Helicase conserved C-terminal domain	3.3e-32	DNA replication and repair
Nosema bombycis	EOB11206.1	490	PF00271	Helicase conserved C-terminal domain	3.3e-32	DNA replication and repair
Nosema bombycis	EOB12605.1	482	PF00271	Helicase conserved C-terminal domain	2e-27	DNA replication and repair
Nosema bombycis	EOB13509.1	403	PF00271	Helicase conserved C-terminal domain	1.1e-26	DNA replication and repair
Nosema bombycis	EOB15090.1	545	PF00271	Helicase conserved C-terminal domain	2e-24	DNA replication and repair
Nosema bombycis	EOB14004.1	540	PF00271	Helicase conserved C-terminal domain	3.1e-24	DNA replication and repair
Nosema bombycis	EOB14043.1	410	PF00271	Helicase conserved C-terminal domain	1.5e-21	DNA replication and repair
Nosema bombycis	EOB11713.1	788	PF00488	MutS domain V	7.6e-58	DNA replication and repair
Nosema bombycis	EOB12711.1	526	PF00488	MutS domain V	2.8e-56	DNA replication and repair
Nosema bombycis	EOB11482.1	890	PF00488	MutS domain V	5.7e-56	DNA replication and repair
Nosema bombycis	EOB12182.1	699	PF00493	MCM P-loop domain	4e-93	DNA replication and repair
Nosema bombycis	EOB12050.1	681	PF00493	MCM P-loop domain	9.3e-91	DNA replication and repair
Nosema bombycis	EOB14631.1	674	PF00493	MCM P-loop domain	1.2e-78	DNA replication and repair
Nosema bombycis	EOB11226.1	341	PF00493	MCM P-loop domain	4.9e-55	DNA replication and repair
Nosema bombycis	EOB13905.1	581	PF00493	MCM P-loop domain	4.9e-21	DNA replication and repair
Nosema bombycis	EOB12222.1	558	PF00521	DNA gyrase/topoisomerase IV, subunit A	5.1e-88	DNA replication and repair
Nosema bombycis	EOB13007.1	215	PF00565	Staphylococcal nuclease homologue	1.5e-28	DNA replication and repair
Nosema bombycis	EOB14981.1	130	PF00752	XPG N-terminal domain	4.5e-27	DNA replication and repair
Nosema bombycis	EOB14622.1	348	PF00752	XPG N-terminal domain	5.9e-22	DNA replication and repair
Nosema bombycis	EOB11625.1	81	PF00752	XPG N-terminal domain	3.6e-20	DNA replication and repair
Nosema bombycis	EOB14980.1	209	PF00867	XPG I-region	2e-29	DNA replication and repair
Nosema bombycis	EOB11459.1	627	PF01068	ATP dependent DNA ligase domain	1.7e-57	DNA replication and repair
Nosema bombycis	EOB13379.1	626	PF01068	ATP dependent DNA ligase domain	2.7e-57	DNA replication and repair
Nosema bombycis	EOB15063.1	644	PF01119	DNA mismatch repair protein, C-terminal domain	8e-23	DNA replication and repair
Nosema bombycis	EOB15400.1	644	PF01119	DNA mismatch repair protein, C-terminal domain	8e-23	DNA replication and repair
Nosema bombycis	EOB11308.1	737	PF01131	DNA topoisomerase	5e-103	DNA replication and repair
Nosema bombycis	EOB14659.1	772	PF01131	DNA topoisomerase	4.7e-102	DNA replication and repair
Nosema bombycis	EOB11857.1	275	PF01261	Xylose isomerase-like TIM barrel	2.8e-51	DNA replication and repair
Nosema bombycis	EOB15058.1	275	PF01261	Xylose isomerase-like TIM barrel	5.3e-51	DNA replication and repair
Nosema bombycis	EOB14635.1	423	PF01398	JAB1/Mov34/MPN/PAD-1 ubiquitin protease	8.8e-31	DNA replication and repair
Nosema bombycis	EOB11424.1	262	PF01398	JAB1/Mov34/MPN/PAD-1 ubiquitin protease	2.2e-26	DNA replication and repair
Nosema bombycis	EOB13672.1	262	PF01398	JAB1/Mov34/MPN/PAD-1 ubiquitin protease	2.2e-26	DNA replication and repair
Nosema bombycis	EOB14160.1	404	PF01556	DnaJ C terminal domain	8e-28	DNA replication and repair
Nosema bombycis	EOB11713.1	788	PF01624	MutS domain I	5.1e-34	DNA replication and repair
Nosema bombycis	EOB14894.1	286	PF01896	DNA primase small subunit	6.1e-39	DNA replication and repair
Nosema bombycis	EOB12259.1	262	PF01896	DNA primase small subunit	2.7e-36	DNA replication and repair
Nosema bombycis	EOB12893.1	143	PF02631	RecX family	1.6e-32	DNA replication and repair
Nosema bombycis	EOB13810.1	352	PF02732	ERCC4 domain	1.2e-21	DNA replication and repair
Nosema bombycis	EOB13799.1	474	PF02732	ERCC4 domain	3.6e-21	DNA replication and repair
Nosema bombycis	EOB13169.1	410	PF03074	Glutamate-cysteine ligase	4.6e-48	DNA replication and repair
Nosema bombycis	EOB14747.1	572	PF03074	Glutamate-cysteine ligase	2.4e-47	DNA replication and repair
Nosema bombycis	EOB14747.1	572	PF03074	Glutamate-cysteine ligase	9.9e-31	DNA replication and repair
Nosema bombycis	EOB12369.1	976	PF03104	DNA polymerase family B, exonuclease domain	2.7e-63	DNA replication and repair
Nosema bombycis	EOB12106.1	328	PF03104	DNA polymerase family B, exonuclease domain	5.2e-39	DNA replication and repair
Nosema bombycis	EOB13352.1	187	PF03834	Binding domain of DNA repair protein Ercc1 (rad10/Swi10)	1.9e-29	DNA replication and repair
Nosema bombycis	EOB14802.1	187	PF03834	Binding domain of DNA repair protein Ercc1 (rad10/Swi10)	2.5e-29	DNA replication and repair
Nosema bombycis	EOB12760.1	187	PF03834	Binding domain of DNA repair protein Ercc1 (rad10/Swi10)	2.5e-29	DNA replication and repair
Nosema bombycis	EOB11728.1	194	PF04098	Rad52/22 family double-strand break repair protein	4.4e-46	DNA replication and repair
Nosema bombycis	EOB11722.1	194	PF04098	Rad52/22 family double-strand break repair protein	4.4e-46	DNA replication and repair
Nosema bombycis	EOB11724.1	205	PF04098	Rad52/22 family double-strand break repair protein	5.2e-46	DNA replication and repair
Nosema bombycis	EOB14107.1	389	PF04104	Eukaryotic and archaeal DNA primase, large subunit	3.5e-46	DNA replication and repair
Nosema bombycis	EOB11710.1	439	PF04104	Eukaryotic and archaeal DNA primase, large subunit	8.9e-46	DNA replication and repair
Nosema bombycis	EOB13379.1	626	PF04675	DNA ligase N terminus	3.1e-28	DNA replication and repair
Nosema bombycis	EOB11459.1	627	PF04675	DNA ligase N terminus	4.1e-28	DNA replication and repair
Nosema bombycis	EOB11459.1	627	PF04679	ATP dependent DNA ligase C terminal region	2.8e-23	DNA replication and repair
Nosema bombycis	EOB13379.1	626	PF04679	ATP dependent DNA ligase C terminal region	3e-23	DNA replication and repair
Nosema bombycis	EOB15475.1	798	PF05127	Helicase	4.4e-53	DNA replication and repair
Nosema bombycis	EOB11895.1	333	PF08423	Rad51	1.5e-122	DNA replication and repair
Nosema bombycis	EOB11224.1	130	PF08423	Rad51	6.7e-56	DNA replication and repair
Nosema bombycis	EOB11223.1	196	PF08423	Rad51	1e-48	DNA replication and repair
Nosema bombycis	EOB11797.1	310	PF08676	MutL C terminal dimerisation domain	3.2e-23	DNA replication and repair
Nosema bombycis	EOB13222.1	208	PF13307	Helicase C-terminal domain	1e-54	DNA replication and repair
Nosema bombycis	EOB12297.1	232	PF13307	Helicase C-terminal domain	1.3e-54	DNA replication and repair
Nosema bombycis	EOB12780.1	694	PF13307	Helicase C-terminal domain	1.4e-53	DNA replication and repair
Nosema bombycis	EOB15206.1	198	PF13307	Helicase C-terminal domain	2.6e-37	DNA replication and repair
Nosema bombycis	EOB11440.1	175	PF13625	Helicase conserved C-terminal domain	1e-32	DNA replication and repair
Nosema bombycis	EOB14675.1	667	PF13625	Helicase conserved C-terminal domain	2e-31	DNA replication and repair
Nosema bombycis	EOB12916.1	154	PF15977	Winged helix-turn-helix DNA binding	7.5e-29	DNA replication and repair
Nosema bombycis	EOB13841.1	218	PF17021	Putative double-strand recombination repair-like	1.7e-46	DNA replication and repair
Nosema bombycis	EOB13905.1	581	PF17207	MCM OB domain	8.2e-36	DNA replication and repair
Nosema bombycis	EOB12182.1	699	PF17207	MCM OB domain	5.1e-33	DNA replication and repair
Nosema bombycis	EOB13149.1	314	PF17207	MCM OB domain	3.9e-27	DNA replication and repair
Nosema bombycis	EOB12050.1	681	PF17207	MCM OB domain	2.8e-26	DNA replication and repair
Nosema bombycis	EOB12913.1	78	PF17846	Xrn1 helical domain	4.7e-21	DNA replication and repair
Nosema bombycis	EOB12047.1	182	PF17855	MCM AAA-lid domain	2.4e-28	DNA replication and repair
Nosema bombycis	EOB12182.1	699	PF17855	MCM AAA-lid domain	3e-28	DNA replication and repair
Nosema bombycis	EOB13150.1	198	PF17855	MCM AAA-lid domain	4.1e-26	DNA replication and repair
Nosema bombycis	EOB13905.1	581	PF17855	MCM AAA-lid domain	5.4e-23	DNA replication and repair
Nosema bombycis	EOB12050.1	681	PF17855	MCM AAA-lid domain	4.2e-22	DNA replication and repair
Nosema bombycis	EOB11226.1	341	PF17855	MCM AAA-lid domain	7e-22	DNA replication and repair
Nosema bombycis	EOB14631.1	674	PF17855	MCM AAA-lid domain	2e-21	DNA replication and repair
Nosema granulosis	KAF9763618.1	962	PF00136	DNA polymerase family B	8.1e-127	DNA replication and repair
Nosema granulosis	KAF9764508.1	939	PF00136	DNA polymerase family B	9.4e-96	DNA replication and repair
Nosema granulosis	KAF9764374.1	1232	PF00204	DNA gyrase B	2.5e-21	DNA replication and repair
Nosema granulosis	KAF9763562.1	495	PF00270	DEAD/DEAH box helicase	1.4e-45	DNA replication and repair
Nosema granulosis	KAF9764817.1	405	PF00270	DEAD/DEAH box helicase	2e-41	DNA replication and repair
Nosema granulosis	KAF9764127.1	513	PF00270	DEAD/DEAH box helicase	3.3e-40	DNA replication and repair
Nosema granulosis	KAF9764342.1	410	PF00270	DEAD/DEAH box helicase	2.6e-39	DNA replication and repair
Nosema granulosis	KAF9763356.1	396	PF00270	DEAD/DEAH box helicase	9e-34	DNA replication and repair
Nosema granulosis	KAF9764781.1	433	PF00270	DEAD/DEAH box helicase	6.4e-29	DNA replication and repair
Nosema granulosis	KAF9763147.1	957	PF00270	DEAD/DEAH box helicase	3.6e-26	DNA replication and repair
Nosema granulosis	KAF9763205.1	671	PF00270	DEAD/DEAH box helicase	3.4e-21	DNA replication and repair
Nosema granulosis	KAF9763562.1	495	PF00271	Helicase conserved C-terminal domain	9.9e-34	DNA replication and repair
Nosema granulosis	KAF9763356.1	396	PF00271	Helicase conserved C-terminal domain	4.7e-28	DNA replication and repair
Nosema granulosis	KAF9764781.1	433	PF00271	Helicase conserved C-terminal domain	2.6e-27	DNA replication and repair
Nosema granulosis	KAF9764817.1	405	PF00271	Helicase conserved C-terminal domain	1.7e-25	DNA replication and repair
Nosema granulosis	KAF9764127.1	513	PF00271	Helicase conserved C-terminal domain	9.4e-24	DNA replication and repair
Nosema granulosis	KAF9764342.1	410	PF00271	Helicase conserved C-terminal domain	3.1e-23	DNA replication and repair
Nosema granulosis	KAF9762764.1	637	PF00271	Helicase conserved C-terminal domain	8.2e-20	DNA replication and repair
Nosema granulosis	KAF9762305.1	698	PF00488	MutS domain V	6.4e-61	DNA replication and repair
Nosema granulosis	KAF9762263.1	971	PF00488	MutS domain V	9.2e-59	DNA replication and repair
Nosema granulosis	KAF9764421.1	707	PF00493	MCM P-loop domain	1.3e-101	DNA replication and repair
Nosema granulosis	KAF9761895.1	708	PF00493	MCM P-loop domain	1.3e-100	DNA replication and repair
Nosema granulosis	KAF9761411.1	773	PF00493	MCM P-loop domain	1e-97	DNA replication and repair
Nosema granulosis	KAF9762999.1	663	PF00493	MCM P-loop domain	5.3e-97	DNA replication and repair
Nosema granulosis	KAF9763307.1	688	PF00493	MCM P-loop domain	2.5e-92	DNA replication and repair
Nosema granulosis	KAF9764206.1	695	PF00493	MCM P-loop domain	1.5e-91	DNA replication and repair
Nosema granulosis	KAF9761539.1	672	PF00493	MCM P-loop domain	1.6e-76	DNA replication and repair
Nosema granulosis	KAF9764405.1	567	PF00493	MCM P-loop domain	2.5e-65	DNA replication and repair
Nosema granulosis	KAF9764374.1	1232	PF00521	DNA gyrase/topoisomerase IV, subunit A	1.2e-118	DNA replication and repair
Nosema granulosis	KAF9764596.1	218	PF00565	Staphylococcal nuclease homologue	7.6e-24	DNA replication and repair
Nosema granulosis	KAF9764148.1	349	PF00752	XPG N-terminal domain	1.1e-26	DNA replication and repair
Nosema granulosis	KAF9764112.1	361	PF00752	XPG N-terminal domain	3.7e-21	DNA replication and repair
Nosema granulosis	KAF9764148.1	349	PF00867	XPG I-region	4.7e-30	DNA replication and repair
Nosema granulosis	KAF9762826.1	578	PF01068	ATP dependent DNA ligase domain	8.3e-56	DNA replication and repair
Nosema granulosis	KAF9764909.1	608	PF01119	DNA mismatch repair protein, C-terminal domain	2.6e-23	DNA replication and repair
Nosema granulosis	KAF9763260.1	776	PF01131	DNA topoisomerase	6.6e-103	DNA replication and repair
Nosema granulosis	KAF9764827.1	153	PF01230	HIT domain	5e-20	DNA replication and repair
Nosema granulosis	KAF9762366.1	275	PF01261	Xylose isomerase-like TIM barrel	7.6e-52	DNA replication and repair
Nosema granulosis	KAF9762982.1	293	PF01398	JAB1/Mov34/MPN/PAD-1 ubiquitin protease	5.8e-32	DNA replication and repair
Nosema granulosis	KAF9761744.1	266	PF01398	JAB1/Mov34/MPN/PAD-1 ubiquitin protease	2.3e-27	DNA replication and repair
Nosema granulosis	KAF9761088.1	1014	PF01526	Tn3 transposase DDE domain	5.9e-106	DNA replication and repair
Nosema granulosis	KAF9761492.1	406	PF01556	DnaJ C terminal domain	5.4e-26	DNA replication and repair
Nosema granulosis	KAF9762263.1	971	PF01624	MutS domain I	1.8e-34	DNA replication and repair
Nosema granulosis	KAF9764685.1	289	PF01896	DNA primase small subunit	3.4e-37	DNA replication and repair
Nosema granulosis	KAF9760984.1	490	PF02732	ERCC4 domain	3.6e-21	DNA replication and repair
Nosema granulosis	KAF9762668.1	586	PF03074	Glutamate-cysteine ligase	6.9e-112	DNA replication and repair
Nosema granulosis	KAF9763618.1	962	PF03104	DNA polymerase family B, exonuclease domain	9.3e-67	DNA replication and repair
Nosema granulosis	KAF9765064.1	1771	PF03104	DNA polymerase family B, exonuclease domain	1.3e-44	DNA replication and repair
Nosema granulosis	KAF9762680.1	635	PF03159	XRN 5'-3' exonuclease N-terminus	9e-67	DNA replication and repair
Nosema granulosis	KAF9764822.1	303	PF03167	Uracil DNA glycosylase superfamily	2e-23	DNA replication and repair
Nosema granulosis	KAF9765078.1	198	PF03834	Binding domain of DNA repair protein Ercc1 (rad10/Swi10)	2.6e-31	DNA replication and repair
Nosema granulosis	KAF9761866.1	204	PF04098	Rad52/22 family double-strand break repair protein	1.8e-50	DNA replication and repair
Nosema granulosis	KAF9764475.1	376	PF04104	Eukaryotic and archaeal DNA primase, large subunit	1.5e-40	DNA replication and repair
Nosema granulosis	KAF9762826.1	578	PF04675	DNA ligase N terminus	1.6e-26	DNA replication and repair
Nosema granulosis	KAF9762826.1	578	PF04679	ATP dependent DNA ligase C terminal region	2.9e-23	DNA replication and repair
Nosema granulosis	KAF9761372.1	810	PF05127	Helicase	1.8e-53	DNA replication and repair
Nosema granulosis	KAF9762263.1	971	PF05192	MutS domain III	2.7e-29	DNA replication and repair
Nosema granulosis	KAF9762305.1	698	PF05192	MutS domain III	8.5e-20	DNA replication and repair
Nosema granulosis	KAF9764107.1	332	PF08423	Rad51	1e-123	DNA replication and repair
Nosema granulosis	KAF9761325.1	339	PF08423	Rad51	8.2e-111	DNA replication and repair
Nosema granulosis	KAF9764925.1	563	PF08519	Replication factor RFC1 C terminal domain	6.4e-35	DNA replication and repair
Nosema granulosis	KAF9764133.1	578	PF08646	Replication factor-A C terminal domain	4e-44	DNA replication and repair
Nosema granulosis	KAF9763328.1	320	PF08676	MutL C terminal dimerisation domain	1.7e-25	DNA replication and repair
Nosema granulosis	KAF9764424.1	694	PF13307	Helicase C-terminal domain	5e-51	DNA replication and repair
Nosema granulosis	KAF9762879.1	743	PF13307	Helicase C-terminal domain	1.2e-45	DNA replication and repair
Nosema granulosis	KAF9764111.1	608	PF13307	Helicase C-terminal domain	1.7e-38	DNA replication and repair
Nosema granulosis	KAF9748552.1	289	PF13612	Transposase DDE domain	1.3e-59	DNA replication and repair
Nosema granulosis	KAF9762904.1	661	PF13625	Helicase conserved C-terminal domain	1.1e-31	DNA replication and repair
Nosema granulosis	KAF9764374.1	1232	PF16898	C-terminal associated domain of TOPRIM	4.8e-49	DNA replication and repair
Nosema granulosis	KAF9764945.1	118	PF17021	Putative double-strand recombination repair-like	2.6e-39	DNA replication and repair
Nosema granulosis	KAF9761411.1	773	PF17207	MCM OB domain	3.7e-37	DNA replication and repair
Nosema granulosis	KAF9761895.1	708	PF17207	MCM OB domain	4.4e-37	DNA replication and repair
Nosema granulosis	KAF9762999.1	663	PF17207	MCM OB domain	1e-32	DNA replication and repair
Nosema granulosis	KAF9764421.1	707	PF17207	MCM OB domain	1.4e-32	DNA replication and repair
Nosema granulosis	KAF9764206.1	695	PF17207	MCM OB domain	5.4e-29	DNA replication and repair
Nosema granulosis	KAF9763307.1	688	PF17207	MCM OB domain	3.6e-25	DNA replication and repair
Nosema granulosis	KAF9762680.1	635	PF17846	Xrn1 helical domain	1.2e-38	DNA replication and repair
Nosema granulosis	KAF9762999.1	663	PF17855	MCM AAA-lid domain	2.4e-28	DNA replication and repair
Nosema granulosis	KAF9764421.1	707	PF17855	MCM AAA-lid domain	3.6e-27	DNA replication and repair
Nosema granulosis	KAF9761411.1	773	PF17855	MCM AAA-lid domain	1.5e-25	DNA replication and repair
Nosema granulosis	KAF9761895.1	708	PF17855	MCM AAA-lid domain	9.7e-23	DNA replication and repair
Nosema granulosis	KAF9763307.1	688	PF17855	MCM AAA-lid domain	1.4e-22	DNA replication and repair
Nosema granulosis	KAF9761539.1	672	PF17855	MCM AAA-lid domain	1.6e-20	DNA replication and repair
Nosema granulosis	KAF9762684.1	395	PF18018	DNA polymerase delta subunit OB-fold domain	8.8e-21	DNA replication and repair
Nosema rusticus	gene_232|GeneMark.hmm|382_aa|-|6557|7705	382	PF00136	DNA polymerase family B	3.8e-60	DNA replication and repair
Nosema rusticus	gene_233|GeneMark.hmm|598_aa|-|7759|9555	598	PF00136	DNA polymerase family B	2.1e-46	DNA replication and repair
Nosema rusticus	gene_3227|GeneMark.hmm|152_aa|+|672|1127	152	PF00136	DNA polymerase family B	3.2e-37	DNA replication and repair
Nosema rusticus	gene_53|GeneMark.hmm|1203_aa|+|17329|20940	1203	PF00204	DNA gyrase B	1.8e-20	DNA replication and repair
Nosema rusticus	gene_2354|GeneMark.hmm|348_aa|-|2|1045	348	PF00270	DEAD/DEAH box helicase	3e-42	DNA replication and repair
Nosema rusticus	gene_2756|GeneMark.hmm|494_aa|+|43|1527	494	PF00270	DEAD/DEAH box helicase	1e-39	DNA replication and repair
Nosema rusticus	gene_3098|GeneMark.hmm|410_aa|+|1|1233	410	PF00270	DEAD/DEAH box helicase	2.7e-39	DNA replication and repair
Nosema rusticus	gene_802|GeneMark.hmm|396_aa|-|5217|6407	396	PF00270	DEAD/DEAH box helicase	3e-33	DNA replication and repair
Nosema rusticus	gene_2423|GeneMark.hmm|425_aa|+|514|1791	425	PF00270	DEAD/DEAH box helicase	1.6e-28	DNA replication and repair
Nosema rusticus	gene_2842|GeneMark.hmm|512_aa|+|1|1539	512	PF00270	DEAD/DEAH box helicase	2e-21	DNA replication and repair
Nosema rusticus	gene_802|GeneMark.hmm|396_aa|-|5217|6407	396	PF00271	Helicase conserved C-terminal domain	1.5e-26	DNA replication and repair
Nosema rusticus	gene_2423|GeneMark.hmm|425_aa|+|514|1791	425	PF00271	Helicase conserved C-terminal domain	4.7e-26	DNA replication and repair
Nosema rusticus	gene_2354|GeneMark.hmm|348_aa|-|2|1045	348	PF00271	Helicase conserved C-terminal domain	1.2e-25	DNA replication and repair
Nosema rusticus	gene_2756|GeneMark.hmm|494_aa|+|43|1527	494	PF00271	Helicase conserved C-terminal domain	3.7e-25	DNA replication and repair
Nosema rusticus	gene_3098|GeneMark.hmm|410_aa|+|1|1233	410	PF00271	Helicase conserved C-terminal domain	4.3e-23	DNA replication and repair
Nosema rusticus	gene_2542|GeneMark.hmm|187_aa|+|1|564	187	PF00488	MutS domain V	1.6e-61	DNA replication and repair
Nosema rusticus	gene_218|GeneMark.hmm|708_aa|+|4432|6558	708	PF00493	MCM P-loop domain	9e-102	DNA replication and repair
Nosema rusticus	gene_2154|GeneMark.hmm|704_aa|+|1|2115	704	PF00493	MCM P-loop domain	1e-99	DNA replication and repair
Nosema rusticus	gene_2509|GeneMark.hmm|644_aa|+|4|1938	644	PF00493	MCM P-loop domain	4.9e-98	DNA replication and repair
Nosema rusticus	gene_448|GeneMark.hmm|680_aa|+|2446|4488	680	PF00493	MCM P-loop domain	2.6e-92	DNA replication and repair
Nosema rusticus	gene_142|GeneMark.hmm|695_aa|-|259|2346	695	PF00493	MCM P-loop domain	2.3e-91	DNA replication and repair
Nosema rusticus	gene_2428|GeneMark.hmm|649_aa|+|1|1950	649	PF00493	MCM P-loop domain	7.2e-80	DNA replication and repair
Nosema rusticus	gene_2173|GeneMark.hmm|566_aa|-|854|2554	566	PF00493	MCM P-loop domain	2.8e-63	DNA replication and repair
Nosema rusticus	gene_53|GeneMark.hmm|1203_aa|+|17329|20940	1203	PF00521	DNA gyrase/topoisomerase IV, subunit A	1.9e-125	DNA replication and repair
Nosema rusticus	gene_1347|GeneMark.hmm|349_aa|+|438|1487	349	PF00752	XPG N-terminal domain	9.6e-27	DNA replication and repair
Nosema rusticus	gene_257|GeneMark.hmm|351_aa|+|7572|8627	351	PF00752	XPG N-terminal domain	1.4e-20	DNA replication and repair
Nosema rusticus	gene_1347|GeneMark.hmm|349_aa|+|438|1487	349	PF00867	XPG I-region	1.8e-28	DNA replication and repair
Nosema rusticus	gene_3271|GeneMark.hmm|357_aa|-|3|1073	357	PF01068	ATP dependent DNA ligase domain	5.9e-47	DNA replication and repair
Nosema rusticus	gene_2647|GeneMark.hmm|619_aa|-|1|1857	619	PF01131	DNA topoisomerase	3e-102	DNA replication and repair
Nosema rusticus	gene_1530|GeneMark.hmm|275_aa|+|1189|2016	275	PF01261	Xylose isomerase-like TIM barrel	5.8e-50	DNA replication and repair
Nosema rusticus	gene_2353|GeneMark.hmm|293_aa|-|1396|2277	293	PF01398	JAB1/Mov34/MPN/PAD-1 ubiquitin protease	9.6e-32	DNA replication and repair
Nosema rusticus	gene_84|GeneMark.hmm|261_aa|+|13883|14668	261	PF01398	JAB1/Mov34/MPN/PAD-1 ubiquitin protease	1.2e-27	DNA replication and repair
Nosema rusticus	gene_1406|GeneMark.hmm|404_aa|-|1578|2792	404	PF01556	DnaJ C terminal domain	6.7e-28	DNA replication and repair
Nosema rusticus	gene_2035|GeneMark.hmm|364_aa|-|3|1094	364	PF01624	MutS domain I	1.5e-35	DNA replication and repair
Nosema rusticus	gene_3315|GeneMark.hmm|193_aa|-|3|581	193	PF01896	DNA primase small subunit	3.3e-25	DNA replication and repair
Nosema rusticus	gene_2244|GeneMark.hmm|548_aa|+|1|1647	548	PF03074	Glutamate-cysteine ligase	2.8e-112	DNA replication and repair
Nosema rusticus	gene_233|GeneMark.hmm|598_aa|-|7759|9555	598	PF03104	DNA polymerase family B, exonuclease domain	3.6e-65	DNA replication and repair
Nosema rusticus	gene_2673|GeneMark.hmm|601_aa|-|3|1805	601	PF03159	XRN 5'-3' exonuclease N-terminus	2.5e-56	DNA replication and repair
Nosema rusticus	gene_1669|GeneMark.hmm|275_aa|-|974|1801	275	PF03167	Uracil DNA glycosylase superfamily	3.1e-24	DNA replication and repair
Nosema rusticus	gene_64|GeneMark.hmm|384_aa|+|1471|2625	384	PF04104	Eukaryotic and archaeal DNA primase, large subunit	7.8e-37	DNA replication and repair
Nosema rusticus	gene_3271|GeneMark.hmm|357_aa|-|3|1073	357	PF04675	DNA ligase N terminus	2.7e-21	DNA replication and repair
Nosema rusticus	gene_2644|GeneMark.hmm|212_aa|-|1227|1865	212	PF04679	ATP dependent DNA ligase C terminal region	3.3e-23	DNA replication and repair
Nosema rusticus	gene_2759|GeneMark.hmm|560_aa|-|1|1680	560	PF05127	Helicase	3.2e-53	DNA replication and repair
Nosema rusticus	gene_2715|GeneMark.hmm|334_aa|-|674|1678	334	PF08423	Rad51	5.3e-123	DNA replication and repair
Nosema rusticus	gene_1888|GeneMark.hmm|334_aa|+|1452|2456	334	PF08423	Rad51	1e-111	DNA replication and repair
Nosema rusticus	gene_2832|GeneMark.hmm|105_aa|+|1267|1581	105	PF08519	Replication factor RFC1 C terminal domain	1.1e-21	DNA replication and repair
Nosema rusticus	gene_323|GeneMark.hmm|580_aa|+|4198|5940	580	PF08646	Replication factor-A C terminal domain	1e-44	DNA replication and repair
Nosema rusticus	gene_34|GeneMark.hmm|710_aa|+|23124|25256	710	PF08676	MutL C terminal dimerisation domain	1.8e-26	DNA replication and repair
Nosema rusticus	gene_1586|GeneMark.hmm|283_aa|+|2326|3177	283	PF12762	ISXO2-like transposase domain	2e-20	DNA replication and repair
Nosema rusticus	gene_891|GeneMark.hmm|692_aa|-|1262|3340	692	PF13307	Helicase C-terminal domain	1.6e-52	DNA replication and repair
Nosema rusticus	gene_2593|GeneMark.hmm|640_aa|-|3|1922	640	PF13307	Helicase C-terminal domain	1.5e-45	DNA replication and repair
Nosema rusticus	gene_1143|GeneMark.hmm|612_aa|+|2834|4672	612	PF13307	Helicase C-terminal domain	4.2e-36	DNA replication and repair
Nosema rusticus	gene_1719|GeneMark.hmm|655_aa|+|953|2920	655	PF13625	Helicase conserved C-terminal domain	3.7e-31	DNA replication and repair
Nosema rusticus	gene_3297|GeneMark.hmm|302_aa|-|3|908	302	PF14214	Helitron helicase-like domain at N-terminus	5.6e-56	DNA replication and repair
Nosema rusticus	gene_53|GeneMark.hmm|1203_aa|+|17329|20940	1203	PF16898	C-terminal associated domain of TOPRIM	9.4e-43	DNA replication and repair
Nosema rusticus	gene_1444|GeneMark.hmm|118_aa|+|2785|3141	118	PF17021	Putative double-strand recombination repair-like	2.6e-37	DNA replication and repair
Nosema rusticus	gene_2509|GeneMark.hmm|644_aa|+|4|1938	644	PF17207	MCM OB domain	1.5e-37	DNA replication and repair
Nosema rusticus	gene_2154|GeneMark.hmm|704_aa|+|1|2115	704	PF17207	MCM OB domain	4.4e-37	DNA replication and repair
Nosema rusticus	gene_218|GeneMark.hmm|708_aa|+|4432|6558	708	PF17207	MCM OB domain	3.4e-33	DNA replication and repair
Nosema rusticus	gene_142|GeneMark.hmm|695_aa|-|259|2346	695	PF17207	MCM OB domain	9e-29	DNA replication and repair
Nosema rusticus	gene_448|GeneMark.hmm|680_aa|+|2446|4488	680	PF17207	MCM OB domain	1e-25	DNA replication and repair
Nosema rusticus	gene_2673|GeneMark.hmm|601_aa|-|3|1805	601	PF17846	Xrn1 helical domain	3.8e-40	DNA replication and repair
Nosema rusticus	gene_218|GeneMark.hmm|708_aa|+|4432|6558	708	PF17855	MCM AAA-lid domain	2.9e-27	DNA replication and repair
Nosema rusticus	gene_2509|GeneMark.hmm|644_aa|+|4|1938	644	PF17855	MCM AAA-lid domain	7.5e-26	DNA replication and repair
Nosema rusticus	gene_2154|GeneMark.hmm|704_aa|+|1|2115	704	PF17855	MCM AAA-lid domain	8.1e-23	DNA replication and repair
Nosema rusticus	gene_448|GeneMark.hmm|680_aa|+|2446|4488	680	PF17855	MCM AAA-lid domain	5e-22	DNA replication and repair
Nosema rusticus	gene_2428|GeneMark.hmm|649_aa|+|1|1950	649	PF17855	MCM AAA-lid domain	1.2e-21	DNA replication and repair
Nosema rusticus	gene_3191|GeneMark.hmm|179_aa|+|617|1153	179	PF18018	DNA polymerase delta subunit OB-fold domain	2.8e-21	DNA replication and repair
Nosema wisconsinii FP	gene_1117|GeneMark.hmm|978_aa|-|12666|15602	978	PF00136	DNA polymerase family B	3.4e-125	DNA replication and repair
Nosema wisconsinii FP	gene_270|GeneMark.hmm|936_aa|+|27645|30455	936	PF00136	DNA polymerase family B	8.3e-96	DNA replication and repair
Nosema wisconsinii FP	gene_292|GeneMark.hmm|1191_aa|+|11110|14685	1191	PF00204	DNA gyrase B	3.2e-22	DNA replication and repair
Nosema wisconsinii FP	gene_2613|GeneMark.hmm|487_aa|+|153|1616	487	PF00270	DEAD/DEAH box helicase	2.5e-45	DNA replication and repair
Nosema wisconsinii FP	gene_1575|GeneMark.hmm|410_aa|+|13804|15036	410	PF00270	DEAD/DEAH box helicase	5.2e-39	DNA replication and repair
Nosema wisconsinii FP	gene_1212|GeneMark.hmm|395_aa|+|17297|18484	395	PF00270	DEAD/DEAH box helicase	5.3e-39	DNA replication and repair
Nosema wisconsinii FP	gene_164|GeneMark.hmm|495_aa|-|54368|55855	495	PF00270	DEAD/DEAH box helicase	1.1e-37	DNA replication and repair
Nosema wisconsinii FP	gene_1536|GeneMark.hmm|396_aa|+|10349|11539	396	PF00270	DEAD/DEAH box helicase	1.2e-33	DNA replication and repair
Nosema wisconsinii FP	gene_487|GeneMark.hmm|425_aa|-|26489|27766	425	PF00270	DEAD/DEAH box helicase	4.2e-30	DNA replication and repair
Nosema wisconsinii FP	gene_2417|GeneMark.hmm|895_aa|-|1414|4101	895	PF00270	DEAD/DEAH box helicase	4.6e-26	DNA replication and repair
Nosema wisconsinii FP	gene_1082|GeneMark.hmm|620_aa|-|1998|3860	620	PF00270	DEAD/DEAH box helicase	3.4e-21	DNA replication and repair
Nosema wisconsinii FP	gene_1088|GeneMark.hmm|372_aa|-|11432|12550	372	PF00270	DEAD/DEAH box helicase	2.4e-20	DNA replication and repair
Nosema wisconsinii FP	gene_2613|GeneMark.hmm|487_aa|+|153|1616	487	PF00271	Helicase conserved C-terminal domain	2.5e-33	DNA replication and repair
Nosema wisconsinii FP	gene_1536|GeneMark.hmm|396_aa|+|10349|11539	396	PF00271	Helicase conserved C-terminal domain	1.4e-26	DNA replication and repair
Nosema wisconsinii FP	gene_487|GeneMark.hmm|425_aa|-|26489|27766	425	PF00271	Helicase conserved C-terminal domain	5.7e-26	DNA replication and repair
Nosema wisconsinii FP	gene_164|GeneMark.hmm|495_aa|-|54368|55855	495	PF00271	Helicase conserved C-terminal domain	9.3e-26	DNA replication and repair
Nosema wisconsinii FP	gene_1212|GeneMark.hmm|395_aa|+|17297|18484	395	PF00271	Helicase conserved C-terminal domain	5.7e-25	DNA replication and repair
Nosema wisconsinii FP	gene_1575|GeneMark.hmm|410_aa|+|13804|15036	410	PF00271	Helicase conserved C-terminal domain	4.3e-23	DNA replication and repair
Nosema wisconsinii FP	gene_737|GeneMark.hmm|670_aa|+|10400|12412	670	PF00488	MutS domain V	6.8e-60	DNA replication and repair
Nosema wisconsinii FP	gene_2183|GeneMark.hmm|945_aa|-|1483|4320	945	PF00488	MutS domain V	1.7e-57	DNA replication and repair
Nosema wisconsinii FP	gene_266|GeneMark.hmm|708_aa|-|21073|23199	708	PF00493	MCM P-loop domain	2.3e-101	DNA replication and repair
Nosema wisconsinii FP	gene_1308|GeneMark.hmm|708_aa|+|13164|15290	708	PF00493	MCM P-loop domain	4.1e-101	DNA replication and repair
Nosema wisconsinii FP	gene_1913|GeneMark.hmm|774_aa|-|4953|7277	774	PF00493	MCM P-loop domain	1.2e-97	DNA replication and repair
Nosema wisconsinii FP	gene_571|GeneMark.hmm|649_aa|-|21188|23137	649	PF00493	MCM P-loop domain	9e-96	DNA replication and repair
Nosema wisconsinii FP	gene_1194|GeneMark.hmm|685_aa|+|12672|14729	685	PF00493	MCM P-loop domain	4.4e-92	DNA replication and repair
Nosema wisconsinii FP	gene_307|GeneMark.hmm|694_aa|+|35220|37304	694	PF00493	MCM P-loop domain	4e-91	DNA replication and repair
Nosema wisconsinii FP	gene_617|GeneMark.hmm|686_aa|-|9198|11258	686	PF00493	MCM P-loop domain	9.1e-77	DNA replication and repair
Nosema wisconsinii FP	gene_379|GeneMark.hmm|566_aa|+|30628|32328	566	PF00493	MCM P-loop domain	7.7e-65	DNA replication and repair
Nosema wisconsinii FP	gene_292|GeneMark.hmm|1191_aa|+|11110|14685	1191	PF00521	DNA gyrase/topoisomerase IV, subunit A	3.1e-119	DNA replication and repair
Nosema wisconsinii FP	gene_769|GeneMark.hmm|219_aa|-|3130|3789	219	PF00565	Staphylococcal nuclease homologue	2.3e-27	DNA replication and repair
Nosema wisconsinii FP	gene_1739|GeneMark.hmm|347_aa|-|6822|7865	347	PF00752	XPG N-terminal domain	3.6e-27	DNA replication and repair
Nosema wisconsinii FP	gene_10|GeneMark.hmm|344_aa|+|10186|11220	344	PF00752	XPG N-terminal domain	6.4e-21	DNA replication and repair
Nosema wisconsinii FP	gene_1739|GeneMark.hmm|347_aa|-|6822|7865	347	PF00867	XPG I-region	1.7e-28	DNA replication and repair
Nosema wisconsinii FP	gene_831|GeneMark.hmm|585_aa|-|14494|16251	585	PF01068	ATP dependent DNA ligase domain	1.5e-57	DNA replication and repair
Nosema wisconsinii FP	gene_934|GeneMark.hmm|603_aa|+|10504|12315	603	PF01119	DNA mismatch repair protein, C-terminal domain	4.7e-22	DNA replication and repair
Nosema wisconsinii FP	gene_1223|GeneMark.hmm|746_aa|-|12445|14685	746	PF01131	DNA topoisomerase	2.4e-101	DNA replication and repair
Nosema wisconsinii FP	gene_143|GeneMark.hmm|152_aa|+|10035|10493	152	PF01230	HIT domain	4.2e-20	DNA replication and repair
Nosema wisconsinii FP	gene_1683|GeneMark.hmm|215_aa|-|1|645	215	PF01261	Xylose isomerase-like TIM barrel	2.7e-37	DNA replication and repair
Nosema wisconsinii FP	gene_621|GeneMark.hmm|293_aa|-|18287|19168	293	PF01398	JAB1/Mov34/MPN/PAD-1 ubiquitin protease	3.4e-32	DNA replication and repair
Nosema wisconsinii FP	gene_591|GeneMark.hmm|261_aa|+|31685|32470	261	PF01398	JAB1/Mov34/MPN/PAD-1 ubiquitin protease	1.9e-25	DNA replication and repair
Nosema wisconsinii FP	gene_2512|GeneMark.hmm|407_aa|-|1391|2614	407	PF01556	DnaJ C terminal domain	3.5e-27	DNA replication and repair
Nosema wisconsinii FP	gene_2183|GeneMark.hmm|945_aa|-|1483|4320	945	PF01624	MutS domain I	3.4e-34	DNA replication and repair
Nosema wisconsinii FP	gene_106|GeneMark.hmm|281_aa|-|42250|43095	281	PF01896	DNA primase small subunit	1.9e-35	DNA replication and repair
Nosema wisconsinii FP	gene_2264|GeneMark.hmm|487_aa|-|1738|3201	487	PF02732	ERCC4 domain	1.2e-21	DNA replication and repair
Nosema wisconsinii FP	gene_1997|GeneMark.hmm|585_aa|-|4994|6751	585	PF03074	Glutamate-cysteine ligase	8.4e-112	DNA replication and repair
Nosema wisconsinii FP	gene_1117|GeneMark.hmm|978_aa|-|12666|15602	978	PF03104	DNA polymerase family B, exonuclease domain	8e-66	DNA replication and repair
Nosema wisconsinii FP	gene_1051|GeneMark.hmm|1768_aa|-|15026|20332	1768	PF03104	DNA polymerase family B, exonuclease domain	7.2e-47	DNA replication and repair
Nosema wisconsinii FP	gene_2073|GeneMark.hmm|642_aa|+|7085|9013	642	PF03159	XRN 5'-3' exonuclease N-terminus	2.5e-68	DNA replication and repair
Nosema wisconsinii FP	gene_148|GeneMark.hmm|286_aa|+|18698|19558	286	PF03167	Uracil DNA glycosylase superfamily	8.7e-24	DNA replication and repair
Nosema wisconsinii FP	gene_134|GeneMark.hmm|193_aa|+|83334|83915	193	PF03834	Binding domain of DNA repair protein Ercc1 (rad10/Swi10)	4.1e-30	DNA replication and repair
Nosema wisconsinii FP	gene_2284|GeneMark.hmm|206_aa|-|5493|6113	206	PF04098	Rad52/22 family double-strand break repair protein	3.3e-50	DNA replication and repair
Nosema wisconsinii FP	gene_496|GeneMark.hmm|335_aa|+|6295|7302	335	PF04104	Eukaryotic and archaeal DNA primase, large subunit	7.9e-37	DNA replication and repair
Nosema wisconsinii FP	gene_831|GeneMark.hmm|585_aa|-|14494|16251	585	PF04675	DNA ligase N terminus	1e-30	DNA replication and repair
Nosema wisconsinii FP	gene_831|GeneMark.hmm|585_aa|-|14494|16251	585	PF04679	ATP dependent DNA ligase C terminal region	5.8e-23	DNA replication and repair
Nosema wisconsinii FP	gene_1251|GeneMark.hmm|797_aa|-|94|2487	797	PF05127	Helicase	6.3e-53	DNA replication and repair
Nosema wisconsinii FP	gene_2183|GeneMark.hmm|945_aa|-|1483|4320	945	PF05192	MutS domain III	1.8e-24	DNA replication and repair
Nosema wisconsinii FP	gene_737|GeneMark.hmm|670_aa|+|10400|12412	670	PF05192	MutS domain III	3.7e-21	DNA replication and repair
Nosema wisconsinii FP	gene_615|GeneMark.hmm|334_aa|+|7239|8243	334	PF08423	Rad51	2.2e-123	DNA replication and repair
Nosema wisconsinii FP	gene_2435|GeneMark.hmm|352_aa|+|236|1294	352	PF08423	Rad51	5.6e-111	DNA replication and repair
Nosema wisconsinii FP	gene_1488|GeneMark.hmm|557_aa|+|10967|12640	557	PF08519	Replication factor RFC1 C terminal domain	1.1e-37	DNA replication and repair
Nosema wisconsinii FP	gene_155|GeneMark.hmm|580_aa|-|30720|32462	580	PF08646	Replication factor-A C terminal domain	3.4e-45	DNA replication and repair
Nosema wisconsinii FP	gene_32|GeneMark.hmm|667_aa|-|43030|45033	667	PF08676	MutL C terminal dimerisation domain	9.5e-29	DNA replication and repair
Nosema wisconsinii FP	gene_2572|GeneMark.hmm|691_aa|-|140|2215	691	PF13307	Helicase C-terminal domain	1.3e-51	DNA replication and repair
Nosema wisconsinii FP	gene_2424|GeneMark.hmm|741_aa|+|2629|4854	741	PF13307	Helicase C-terminal domain	5.4e-45	DNA replication and repair
Nosema wisconsinii FP	gene_1|GeneMark.hmm|601_aa|+|691|2496	601	PF13307	Helicase C-terminal domain	9.2e-36	DNA replication and repair
Nosema wisconsinii FP	gene_1643|GeneMark.hmm|661_aa|-|11428|13413	661	PF13625	Helicase conserved C-terminal domain	7.9e-31	DNA replication and repair
Nosema wisconsinii FP	gene_292|GeneMark.hmm|1191_aa|+|11110|14685	1191	PF16898	C-terminal associated domain of TOPRIM	2.7e-45	DNA replication and repair
Nosema wisconsinii FP	gene_1791|GeneMark.hmm|117_aa|+|7214|7567	117	PF17021	Putative double-strand recombination repair-like	2.1e-40	DNA replication and repair
Nosema wisconsinii FP	gene_266|GeneMark.hmm|708_aa|-|21073|23199	708	PF17207	MCM OB domain	6.3e-37	DNA replication and repair
Nosema wisconsinii FP	gene_1913|GeneMark.hmm|774_aa|-|4953|7277	774	PF17207	MCM OB domain	3.9e-36	DNA replication and repair
Nosema wisconsinii FP	gene_571|GeneMark.hmm|649_aa|-|21188|23137	649	PF17207	MCM OB domain	8.1e-34	DNA replication and repair
Nosema wisconsinii FP	gene_1308|GeneMark.hmm|708_aa|+|13164|15290	708	PF17207	MCM OB domain	1.4e-33	DNA replication and repair
Nosema wisconsinii FP	gene_307|GeneMark.hmm|694_aa|+|35220|37304	694	PF17207	MCM OB domain	9.4e-29	DNA replication and repair
Nosema wisconsinii FP	gene_1194|GeneMark.hmm|685_aa|+|12672|14729	685	PF17207	MCM OB domain	1.3e-25	DNA replication and repair
Nosema wisconsinii FP	gene_2073|GeneMark.hmm|642_aa|+|7085|9013	642	PF17846	Xrn1 helical domain	3.1e-41	DNA replication and repair
Nosema wisconsinii FP	gene_571|GeneMark.hmm|649_aa|-|21188|23137	649	PF17855	MCM AAA-lid domain	6.5e-29	DNA replication and repair
Nosema wisconsinii FP	gene_1308|GeneMark.hmm|708_aa|+|13164|15290	708	PF17855	MCM AAA-lid domain	1.8e-27	DNA replication and repair
Nosema wisconsinii FP	gene_1913|GeneMark.hmm|774_aa|-|4953|7277	774	PF17855	MCM AAA-lid domain	1.9e-25	DNA replication and repair
Nosema wisconsinii FP	gene_266|GeneMark.hmm|708_aa|-|21073|23199	708	PF17855	MCM AAA-lid domain	9.7e-23	DNA replication and repair
Nosema wisconsinii FP	gene_1194|GeneMark.hmm|685_aa|+|12672|14729	685	PF17855	MCM AAA-lid domain	7.4e-22	DNA replication and repair
Nosema wisconsinii FP	gene_617|GeneMark.hmm|686_aa|-|9198|11258	686	PF17855	MCM AAA-lid domain	1.1e-20	DNA replication and repair
Nosema wisconsinii FP	gene_2546|GeneMark.hmm|391_aa|-|260|1435	391	PF18018	DNA polymerase delta subunit OB-fold domain	1.8e-21	DNA replication and repair
Nosema wisconsinii FV	gene_1230|GeneMark.hmm|978_aa|-|12778|15714	978	PF00136	DNA polymerase family B	2.8e-125	DNA replication and repair
Nosema wisconsinii FV	gene_240|GeneMark.hmm|936_aa|-|24523|27333	936	PF00136	DNA polymerase family B	8.3e-96	DNA replication and repair
Nosema wisconsinii FV	gene_348|GeneMark.hmm|1191_aa|+|10886|14461	1191	PF00204	DNA gyrase B	3.2e-22	DNA replication and repair
Nosema wisconsinii FV	gene_778|GeneMark.hmm|487_aa|+|28535|29998	487	PF00270	DEAD/DEAH box helicase	2.5e-45	DNA replication and repair
Nosema wisconsinii FV	gene_1733|GeneMark.hmm|410_aa|+|13868|15100	410	PF00270	DEAD/DEAH box helicase	5.2e-39	DNA replication and repair
Nosema wisconsinii FV	gene_1512|GeneMark.hmm|395_aa|+|15015|16202	395	PF00270	DEAD/DEAH box helicase	5.3e-39	DNA replication and repair
Nosema wisconsinii FV	gene_17|GeneMark.hmm|495_aa|+|24671|26158	495	PF00270	DEAD/DEAH box helicase	3.1e-38	DNA replication and repair
Nosema wisconsinii FV	gene_544|GeneMark.hmm|396_aa|+|22267|23457	396	PF00270	DEAD/DEAH box helicase	1.2e-33	DNA replication and repair
Nosema wisconsinii FV	gene_297|GeneMark.hmm|425_aa|+|17017|18294	425	PF00270	DEAD/DEAH box helicase	4.2e-30	DNA replication and repair
Nosema wisconsinii FV	gene_2393|GeneMark.hmm|895_aa|-|1414|4101	895	PF00270	DEAD/DEAH box helicase	4.6e-26	DNA replication and repair
Nosema wisconsinii FV	gene_1311|GeneMark.hmm|620_aa|-|2100|3962	620	PF00270	DEAD/DEAH box helicase	3.4e-21	DNA replication and repair
Nosema wisconsinii FV	gene_1317|GeneMark.hmm|372_aa|-|11841|12959	372	PF00270	DEAD/DEAH box helicase	2.4e-20	DNA replication and repair
Nosema wisconsinii FV	gene_778|GeneMark.hmm|487_aa|+|28535|29998	487	PF00271	Helicase conserved C-terminal domain	2.4e-33	DNA replication and repair
Nosema wisconsinii FV	gene_544|GeneMark.hmm|396_aa|+|22267|23457	396	PF00271	Helicase conserved C-terminal domain	6.9e-27	DNA replication and repair
Nosema wisconsinii FV	gene_297|GeneMark.hmm|425_aa|+|17017|18294	425	PF00271	Helicase conserved C-terminal domain	6e-26	DNA replication and repair
Nosema wisconsinii FV	gene_17|GeneMark.hmm|495_aa|+|24671|26158	495	PF00271	Helicase conserved C-terminal domain	9.3e-26	DNA replication and repair
Nosema wisconsinii FV	gene_1512|GeneMark.hmm|395_aa|+|15015|16202	395	PF00271	Helicase conserved C-terminal domain	5.7e-25	DNA replication and repair
Nosema wisconsinii FV	gene_1733|GeneMark.hmm|410_aa|+|13868|15100	410	PF00271	Helicase conserved C-terminal domain	4.3e-23	DNA replication and repair
Nosema wisconsinii FV	gene_669|GeneMark.hmm|671_aa|+|14482|16497	671	PF00488	MutS domain V	6.8e-60	DNA replication and repair
Nosema wisconsinii FV	gene_2269|GeneMark.hmm|945_aa|+|1641|4478	945	PF00488	MutS domain V	1.1e-57	DNA replication and repair
Nosema wisconsinii FV	gene_244|GeneMark.hmm|708_aa|+|31778|33904	708	PF00493	MCM P-loop domain	2.3e-101	DNA replication and repair
Nosema wisconsinii FV	gene_806|GeneMark.hmm|708_aa|-|2555|4681	708	PF00493	MCM P-loop domain	4.1e-101	DNA replication and repair
Nosema wisconsinii FV	gene_1946|GeneMark.hmm|774_aa|+|5391|7715	774	PF00493	MCM P-loop domain	1.2e-97	DNA replication and repair
Nosema wisconsinii FV	gene_629|GeneMark.hmm|649_aa|-|19330|21279	649	PF00493	MCM P-loop domain	9e-96	DNA replication and repair
Nosema wisconsinii FV	gene_577|GeneMark.hmm|685_aa|-|6019|8076	685	PF00493	MCM P-loop domain	4.4e-92	DNA replication and repair
Nosema wisconsinii FV	gene_363|GeneMark.hmm|694_aa|+|34998|37082	694	PF00493	MCM P-loop domain	3.2e-91	DNA replication and repair
Nosema wisconsinii FV	gene_721|GeneMark.hmm|686_aa|+|20770|22830	686	PF00493	MCM P-loop domain	9.1e-77	DNA replication and repair
Nosema wisconsinii FV	gene_407|GeneMark.hmm|566_aa|-|13484|15184	566	PF00493	MCM P-loop domain	7.7e-65	DNA replication and repair
Nosema wisconsinii FV	gene_348|GeneMark.hmm|1191_aa|+|10886|14461	1191	PF00521	DNA gyrase/topoisomerase IV, subunit A	3.1e-119	DNA replication and repair
Nosema wisconsinii FV	gene_186|GeneMark.hmm|219_aa|+|68737|69396	219	PF00565	Staphylococcal nuclease homologue	2.3e-27	DNA replication and repair
Nosema wisconsinii FV	gene_1876|GeneMark.hmm|347_aa|+|5499|6542	347	PF00752	XPG N-terminal domain	3.6e-27	DNA replication and repair
Nosema wisconsinii FV	gene_1271|GeneMark.hmm|344_aa|-|10552|11586	344	PF00752	XPG N-terminal domain	6.4e-21	DNA replication and repair
Nosema wisconsinii FV	gene_1876|GeneMark.hmm|347_aa|+|5499|6542	347	PF00867	XPG I-region	1.7e-28	DNA replication and repair
Nosema wisconsinii FV	gene_1025|GeneMark.hmm|585_aa|-|14494|16251	585	PF01068	ATP dependent DNA ligase domain	1.5e-57	DNA replication and repair
Nosema wisconsinii FV	gene_789|GeneMark.hmm|603_aa|-|19131|20942	603	PF01119	DNA mismatch repair protein, C-terminal domain	4.7e-22	DNA replication and repair
Nosema wisconsinii FV	gene_1574|GeneMark.hmm|746_aa|+|673|2913	746	PF01131	DNA topoisomerase	2.4e-101	DNA replication and repair
Nosema wisconsinii FV	gene_38|GeneMark.hmm|152_aa|-|70028|70486	152	PF01230	HIT domain	4.2e-20	DNA replication and repair
Nosema wisconsinii FV	gene_443|GeneMark.hmm|275_aa|-|28743|29570	275	PF01261	Xylose isomerase-like TIM barrel	1.2e-50	DNA replication and repair
Nosema wisconsinii FV	gene_717|GeneMark.hmm|293_aa|+|12906|13787	293	PF01398	JAB1/Mov34/MPN/PAD-1 ubiquitin protease	3.4e-32	DNA replication and repair
Nosema wisconsinii FV	gene_424|GeneMark.hmm|261_aa|-|278|1063	261	PF01398	JAB1/Mov34/MPN/PAD-1 ubiquitin protease	1.9e-25	DNA replication and repair
Nosema wisconsinii FV	gene_2504|GeneMark.hmm|406_aa|+|1193|2413	406	PF01556	DnaJ C terminal domain	3.4e-27	DNA replication and repair
Nosema wisconsinii FV	gene_2269|GeneMark.hmm|945_aa|+|1641|4478	945	PF01624	MutS domain I	4.9e-34	DNA replication and repair
Nosema wisconsinii FV	gene_220|GeneMark.hmm|281_aa|-|44572|45417	281	PF01896	DNA primase small subunit	1.9e-35	DNA replication and repair
Nosema wisconsinii FV	gene_942|GeneMark.hmm|487_aa|+|23383|24846	487	PF02732	ERCC4 domain	1.2e-21	DNA replication and repair
Nosema wisconsinii FV	gene_1458|GeneMark.hmm|585_aa|+|10019|11776	585	PF03074	Glutamate-cysteine ligase	8.4e-112	DNA replication and repair
Nosema wisconsinii FV	gene_1230|GeneMark.hmm|978_aa|-|12778|15714	978	PF03104	DNA polymerase family B, exonuclease domain	1.5e-65	DNA replication and repair
Nosema wisconsinii FV	gene_1717|GeneMark.hmm|1768_aa|-|7417|12723	1768	PF03104	DNA polymerase family B, exonuclease domain	1e-46	DNA replication and repair
Nosema wisconsinii FV	gene_2419|GeneMark.hmm|642_aa|-|388|2316	642	PF03159	XRN 5'-3' exonuclease N-terminus	2.5e-68	DNA replication and repair
Nosema wisconsinii FV	gene_33|GeneMark.hmm|286_aa|-|60964|61824	286	PF03167	Uracil DNA glycosylase superfamily	8.7e-24	DNA replication and repair
Nosema wisconsinii FV	gene_397|GeneMark.hmm|193_aa|+|40362|40943	193	PF03834	Binding domain of DNA repair protein Ercc1 (rad10/Swi10)	1.7e-30	DNA replication and repair
Nosema wisconsinii FV	gene_2355|GeneMark.hmm|206_aa|+|412|1032	206	PF04098	Rad52/22 family double-strand break repair protein	3.3e-50	DNA replication and repair
Nosema wisconsinii FV	gene_566|GeneMark.hmm|335_aa|-|27998|29005	335	PF04104	Eukaryotic and archaeal DNA primase, large subunit	7.9e-37	DNA replication and repair
Nosema wisconsinii FV	gene_1025|GeneMark.hmm|585_aa|-|14494|16251	585	PF04675	DNA ligase N terminus	1.3e-30	DNA replication and repair
Nosema wisconsinii FV	gene_1025|GeneMark.hmm|585_aa|-|14494|16251	585	PF04679	ATP dependent DNA ligase C terminal region	5.8e-23	DNA replication and repair
Nosema wisconsinii FV	gene_954|GeneMark.hmm|797_aa|+|15920|18313	797	PF05127	Helicase	5e-53	DNA replication and repair
Nosema wisconsinii FV	gene_2269|GeneMark.hmm|945_aa|+|1641|4478	945	PF05192	MutS domain III	1.9e-24	DNA replication and repair
Nosema wisconsinii FV	gene_669|GeneMark.hmm|671_aa|+|14482|16497	671	PF05192	MutS domain III	3.7e-21	DNA replication and repair
Nosema wisconsinii FV	gene_723|GeneMark.hmm|334_aa|-|23785|24789	334	PF08423	Rad51	2.2e-123	DNA replication and repair
Nosema wisconsinii FV	gene_2410|GeneMark.hmm|352_aa|+|234|1292	352	PF08423	Rad51	5.6e-111	DNA replication and repair
Nosema wisconsinii FV	gene_1685|GeneMark.hmm|557_aa|-|3748|5421	557	PF08519	Replication factor RFC1 C terminal domain	1.1e-37	DNA replication and repair
Nosema wisconsinii FV	gene_26|GeneMark.hmm|580_aa|+|48059|49801	580	PF08646	Replication factor-A C terminal domain	2.8e-45	DNA replication and repair
Nosema wisconsinii FV	gene_89|GeneMark.hmm|667_aa|+|62175|64178	667	PF08676	MutL C terminal dimerisation domain	7.6e-29	DNA replication and repair
Nosema wisconsinii FV	gene_1648|GeneMark.hmm|691_aa|+|14475|16550	691	PF13307	Helicase C-terminal domain	1.3e-51	DNA replication and repair
Nosema wisconsinii FV	gene_2305|GeneMark.hmm|741_aa|+|3005|5230	741	PF13307	Helicase C-terminal domain	5.4e-45	DNA replication and repair
Nosema wisconsinii FV	gene_1280|GeneMark.hmm|601_aa|-|19276|21081	601	PF13307	Helicase C-terminal domain	9.2e-36	DNA replication and repair
Nosema wisconsinii FV	gene_1808|GeneMark.hmm|661_aa|-|11135|13120	661	PF13625	Helicase conserved C-terminal domain	7.9e-31	DNA replication and repair
Nosema wisconsinii FV	gene_348|GeneMark.hmm|1191_aa|+|10886|14461	1191	PF16898	C-terminal associated domain of TOPRIM	2.7e-45	DNA replication and repair
Nosema wisconsinii FV	gene_2012|GeneMark.hmm|117_aa|+|7195|7548	117	PF17021	Putative double-strand recombination repair-like	2.1e-40	DNA replication and repair
Nosema wisconsinii FV	gene_244|GeneMark.hmm|708_aa|+|31778|33904	708	PF17207	MCM OB domain	6.3e-37	DNA replication and repair
Nosema wisconsinii FV	gene_1946|GeneMark.hmm|774_aa|+|5391|7715	774	PF17207	MCM OB domain	3.9e-36	DNA replication and repair
Nosema wisconsinii FV	gene_629|GeneMark.hmm|649_aa|-|19330|21279	649	PF17207	MCM OB domain	8.1e-34	DNA replication and repair
Nosema wisconsinii FV	gene_806|GeneMark.hmm|708_aa|-|2555|4681	708	PF17207	MCM OB domain	1.4e-33	DNA replication and repair
Nosema wisconsinii FV	gene_363|GeneMark.hmm|694_aa|+|34998|37082	694	PF17207	MCM OB domain	9.4e-29	DNA replication and repair
Nosema wisconsinii FV	gene_577|GeneMark.hmm|685_aa|-|6019|8076	685	PF17207	MCM OB domain	1.4e-25	DNA replication and repair
Nosema wisconsinii FV	gene_2419|GeneMark.hmm|642_aa|-|388|2316	642	PF17846	Xrn1 helical domain	3.1e-41	DNA replication and repair
Nosema wisconsinii FV	gene_629|GeneMark.hmm|649_aa|-|19330|21279	649	PF17855	MCM AAA-lid domain	6.5e-29	DNA replication and repair
Nosema wisconsinii FV	gene_806|GeneMark.hmm|708_aa|-|2555|4681	708	PF17855	MCM AAA-lid domain	1.8e-27	DNA replication and repair
Nosema wisconsinii FV	gene_1946|GeneMark.hmm|774_aa|+|5391|7715	774	PF17855	MCM AAA-lid domain	1.9e-25	DNA replication and repair
Nosema wisconsinii FV	gene_244|GeneMark.hmm|708_aa|+|31778|33904	708	PF17855	MCM AAA-lid domain	9.7e-23	DNA replication and repair
Nosema wisconsinii FV	gene_577|GeneMark.hmm|685_aa|-|6019|8076	685	PF17855	MCM AAA-lid domain	7.4e-22	DNA replication and repair
Nosema wisconsinii FV	gene_721|GeneMark.hmm|686_aa|+|20770|22830	686	PF17855	MCM AAA-lid domain	1.1e-20	DNA replication and repair
Nosema wisconsinii FV	gene_2528|GeneMark.hmm|391_aa|+|1918|3093	391	PF18018	DNA polymerase delta subunit OB-fold domain	1.7e-21	DNA replication and repair
Vairimorpha apis	EQB60708.1	388	PF00136	DNA polymerase family B	2.6e-76	DNA replication and repair
Vairimorpha apis	EQB61645.1	321	PF00136	DNA polymerase family B	3.9e-52	DNA replication and repair
Vairimorpha apis	EQB60707.1	404	PF00136	DNA polymerase family B	8.2e-29	DNA replication and repair
Vairimorpha apis	EQB60706.1	409	PF00136	DNA polymerase family B	8.4e-29	DNA replication and repair
Vairimorpha apis	EQB61644.1	365	PF00136	DNA polymerase family B	1.3e-23	DNA replication and repair
Vairimorpha apis	EQB61756.1	325	PF00204	DNA gyrase B	3.4e-22	DNA replication and repair
Vairimorpha apis	EQB61755.1	355	PF00204	DNA gyrase B	4.2e-22	DNA replication and repair
Vairimorpha apis	EQB61579.1	455	PF00204	DNA gyrase B	7.3e-22	DNA replication and repair
Vairimorpha apis	EQB61251.1	414	PF00270	DEAD/DEAH box helicase	4.1e-39	DNA replication and repair
Vairimorpha apis	EQB60133.1	395	PF00270	DEAD/DEAH box helicase	9.7e-35	DNA replication and repair
Vairimorpha apis	EQB61291.1	422	PF00270	DEAD/DEAH box helicase	2.4e-28	DNA replication and repair
Vairimorpha apis	EQB60823.1	1001	PF00270	DEAD/DEAH box helicase	1.1e-25	DNA replication and repair
Vairimorpha apis	EQB61836.1	250	PF00270	DEAD/DEAH box helicase	1.4e-20	DNA replication and repair
Vairimorpha apis	EQB62159.1	161	PF00270	DEAD/DEAH box helicase	2.5e-20	DNA replication and repair
Vairimorpha apis	EQB61837.1	243	PF00271	Helicase conserved C-terminal domain	4.1e-34	DNA replication and repair
Vairimorpha apis	EQB60133.1	395	PF00271	Helicase conserved C-terminal domain	2.1e-26	DNA replication and repair
Vairimorpha apis	EQB61291.1	422	PF00271	Helicase conserved C-terminal domain	4.3e-25	DNA replication and repair
Vairimorpha apis	EQB60212.1	149	PF00271	Helicase conserved C-terminal domain	9.2e-24	DNA replication and repair
Vairimorpha apis	EQB61469.1	230	PF00271	Helicase conserved C-terminal domain	2.1e-20	DNA replication and repair
Vairimorpha apis	EQB61959.1	273	PF00271	Helicase conserved C-terminal domain	3.1e-20	DNA replication and repair
Vairimorpha apis	EQB61251.1	414	PF00271	Helicase conserved C-terminal domain	8.6e-20	DNA replication and repair
Vairimorpha apis	EQB60089.1	287	PF00488	MutS domain V	4.5e-61	DNA replication and repair
Vairimorpha apis	EQB59903.1	736	PF00493	MCM P-loop domain	3.6e-100	DNA replication and repair
Vairimorpha apis	EQB61998.1	509	PF00493	MCM P-loop domain	3.9e-97	DNA replication and repair
Vairimorpha apis	EQB62043.1	434	PF00493	MCM P-loop domain	3.3e-91	DNA replication and repair
Vairimorpha apis	EQB60902.1	626	PF00493	MCM P-loop domain	7.8e-91	DNA replication and repair
Vairimorpha apis	EQB60703.1	683	PF00493	MCM P-loop domain	3.7e-77	DNA replication and repair
Vairimorpha apis	EQB61379.1	263	PF00493	MCM P-loop domain	4.5e-75	DNA replication and repair
Vairimorpha apis	EQB61464.1	344	PF00493	MCM P-loop domain	1.1e-67	DNA replication and repair
Vairimorpha apis	EQB61580.1	264	PF00521	DNA gyrase/topoisomerase IV, subunit A	1e-87	DNA replication and repair
Vairimorpha apis	EQB61757.1	141	PF00521	DNA gyrase/topoisomerase IV, subunit A	1.4e-52	DNA replication and repair
Vairimorpha apis	EQB61258.1	204	PF00565	Staphylococcal nuclease homologue	9.1e-25	DNA replication and repair
Vairimorpha apis	EQB62347.1	344	PF00752	XPG N-terminal domain	1.4e-27	DNA replication and repair
Vairimorpha apis	EQB62347.1	344	PF00867	XPG I-region	5.8e-30	DNA replication and repair
Vairimorpha apis	EQB59894.1	568	PF01068	ATP dependent DNA ligase domain	1.2e-56	DNA replication and repair
Vairimorpha apis	EQB60754.1	823	PF01131	DNA topoisomerase	6e-43	DNA replication and repair
Vairimorpha apis	EQB60173.1	361	PF01131	DNA topoisomerase	5.3e-20	DNA replication and repair
Vairimorpha apis	EQB61436.1	279	PF01261	Xylose isomerase-like TIM barrel	1.7e-46	DNA replication and repair
Vairimorpha apis	EQB61384.1	256	PF01398	JAB1/Mov34/MPN/PAD-1 ubiquitin protease	1.3e-20	DNA replication and repair
Vairimorpha apis	EQB60819.1	407	PF01556	DnaJ C terminal domain	3.8e-28	DNA replication and repair
Vairimorpha apis	EQB60333.1	556	PF02301	HORMA domain	3.6e-27	DNA replication and repair
Vairimorpha apis	EQB60120.1	138	PF03074	Glutamate-cysteine ligase	9.2e-36	DNA replication and repair
Vairimorpha apis	EQB60706.1	409	PF03104	DNA polymerase family B, exonuclease domain	1e-43	DNA replication and repair
Vairimorpha apis	EQB61644.1	365	PF03104	DNA polymerase family B, exonuclease domain	4.7e-43	DNA replication and repair
Vairimorpha apis	EQB60707.1	404	PF03104	DNA polymerase family B, exonuclease domain	6.2e-43	DNA replication and repair
Vairimorpha apis	EQB61066.1	275	PF03159	XRN 5'-3' exonuclease N-terminus	4e-67	DNA replication and repair
Vairimorpha apis	EQB61356.1	114	PF03159	XRN 5'-3' exonuclease N-terminus	2.6e-21	DNA replication and repair
Vairimorpha apis	EQB60225.1	245	PF03167	Uracil DNA glycosylase superfamily	3.3e-24	DNA replication and repair
Vairimorpha apis	EQB61613.1	181	PF04098	Rad52/22 family double-strand break repair protein	1.5e-53	DNA replication and repair
Vairimorpha apis	EQB61194.1	381	PF04104	Eukaryotic and archaeal DNA primase, large subunit	1.5e-41	DNA replication and repair
Vairimorpha apis	EQB59894.1	568	PF04675	DNA ligase N terminus	2.6e-26	DNA replication and repair
Vairimorpha apis	EQB59894.1	568	PF04679	ATP dependent DNA ligase C terminal region	3e-22	DNA replication and repair
Vairimorpha apis	EQB61965.1	320	PF05127	Helicase	3.1e-53	DNA replication and repair
Vairimorpha apis	EQB60701.1	334	PF08423	Rad51	1.3e-123	DNA replication and repair
Vairimorpha apis	EQB60630.1	351	PF08423	Rad51	6.4e-108	DNA replication and repair
Vairimorpha apis	EQB60311.1	602	PF08646	Replication factor-A C terminal domain	3.3e-43	DNA replication and repair
Vairimorpha apis	EQB60927.1	351	PF13307	Helicase C-terminal domain	1.5e-42	DNA replication and repair
Vairimorpha apis	EQB61661.1	289	PF13307	Helicase C-terminal domain	7.9e-25	DNA replication and repair
Vairimorpha apis	EQB60598.1	334	PF13307	Helicase C-terminal domain	1.1e-24	DNA replication and repair
Vairimorpha apis	EQB62075.1	547	PF13843	Transposase IS4	1.2e-82	DNA replication and repair
Vairimorpha apis	EQB61736.1	508	PF13843	Transposase IS4	2.4e-69	DNA replication and repair
Vairimorpha apis	EQB59787.1	335	PF13843	Transposase IS4	3.5e-58	DNA replication and repair
Vairimorpha apis	EQB60718.1	291	PF13843	Transposase IS4	1.6e-47	DNA replication and repair
Vairimorpha apis	EQB62087.1	251	PF13843	Transposase IS4	8.7e-47	DNA replication and repair
Vairimorpha apis	EQB60879.1	132	PF13843	Transposase IS4	8.1e-35	DNA replication and repair
Vairimorpha apis	EQB62101.1	197	PF13843	Transposase IS4	1.8e-31	DNA replication and repair
Vairimorpha apis	EQB61020.1	186	PF13843	Transposase IS4	4.4e-31	DNA replication and repair
Vairimorpha apis	EQB60920.1	239	PF13843	Transposase IS4	2.9e-26	DNA replication and repair
Vairimorpha apis	EQB61118.1	203	PF13843	Transposase IS4	3.2e-23	DNA replication and repair
Vairimorpha apis	EQB61579.1	455	PF16898	C-terminal associated domain of TOPRIM	2.5e-27	DNA replication and repair
Vairimorpha apis	EQB60311.1	602	PF16900	Replication protein A OB domain	2.9e-23	DNA replication and repair
Vairimorpha apis	EQB62227.1	116	PF17021	Putative double-strand recombination repair-like	1.7e-39	DNA replication and repair
Vairimorpha apis	EQB59903.1	736	PF17207	MCM OB domain	3.9e-33	DNA replication and repair
Vairimorpha apis	EQB61465.1	297	PF17207	MCM OB domain	7.4e-32	DNA replication and repair
Vairimorpha apis	EQB62043.1	434	PF17207	MCM OB domain	1.6e-27	DNA replication and repair
Vairimorpha apis	EQB60902.1	626	PF17207	MCM OB domain	3e-27	DNA replication and repair
Vairimorpha apis	EQB61358.1	246	PF17846	Xrn1 helical domain	6.6e-41	DNA replication and repair
Vairimorpha apis	EQB61065.1	246	PF17846	Xrn1 helical domain	6.6e-41	DNA replication and repair
Vairimorpha apis	EQB61357.1	326	PF17846	Xrn1 helical domain	1.8e-40	DNA replication and repair
Vairimorpha apis	EQB61464.1	344	PF17855	MCM AAA-lid domain	1.2e-28	DNA replication and repair
Vairimorpha apis	EQB59903.1	736	PF17855	MCM AAA-lid domain	3.4e-27	DNA replication and repair
Vairimorpha apis	EQB61998.1	509	PF17855	MCM AAA-lid domain	3.3e-26	DNA replication and repair
Vairimorpha apis	EQB60902.1	626	PF17855	MCM AAA-lid domain	3.7e-21	DNA replication and repair
Vairimorpha ceranae	XP_024330101.1	977	PF00136	DNA polymerase family B	5.2e-131	DNA replication and repair
Vairimorpha ceranae	XP_024331041.1	866	PF00136	DNA polymerase family B	1.3e-62	DNA replication and repair
Vairimorpha ceranae	XP_024331041.1	866	PF00136	DNA polymerase family B	1.4e-22	DNA replication and repair
Vairimorpha ceranae	XP_024331425.1	1193	PF00204	DNA gyrase B	3.1e-23	DNA replication and repair
Vairimorpha ceranae	XP_024332276.1	528	PF00270	DEAD/DEAH box helicase	9e-45	DNA replication and repair
Vairimorpha ceranae	XP_024331691.1	403	PF00270	DEAD/DEAH box helicase	4e-42	DNA replication and repair
Vairimorpha ceranae	XP_024330625.1	408	PF00270	DEAD/DEAH box helicase	1.2e-40	DNA replication and repair
Vairimorpha ceranae	XP_024331650.1	463	PF00270	DEAD/DEAH box helicase	1.3e-38	DNA replication and repair
Vairimorpha ceranae	XP_024331481.1	490	PF00270	DEAD/DEAH box helicase	4.3e-35	DNA replication and repair
Vairimorpha ceranae	XP_024330559.1	397	PF00270	DEAD/DEAH box helicase	4.2e-33	DNA replication and repair
Vairimorpha ceranae	XP_024331394.1	421	PF00270	DEAD/DEAH box helicase	5e-31	DNA replication and repair
Vairimorpha ceranae	XP_024332097.1	994	PF00270	DEAD/DEAH box helicase	2e-24	DNA replication and repair
Vairimorpha ceranae	XP_024331020.1	722	PF00270	DEAD/DEAH box helicase	8.9e-22	DNA replication and repair
Vairimorpha ceranae	XP_024332215.1	1329	PF00270	DEAD/DEAH box helicase	4e-20	DNA replication and repair
Vairimorpha ceranae	XP_024331888.1	1116	PF00270	DEAD/DEAH box helicase	4.4e-20	DNA replication and repair
Vairimorpha ceranae	XP_024332276.1	528	PF00271	Helicase conserved C-terminal domain	2e-33	DNA replication and repair
Vairimorpha ceranae	XP_024331481.1	490	PF00271	Helicase conserved C-terminal domain	2.3e-31	DNA replication and repair
Vairimorpha ceranae	XP_024331691.1	403	PF00271	Helicase conserved C-terminal domain	4.6e-28	DNA replication and repair
Vairimorpha ceranae	XP_024331394.1	421	PF00271	Helicase conserved C-terminal domain	1.7e-24	DNA replication and repair
Vairimorpha ceranae	XP_024331650.1	463	PF00271	Helicase conserved C-terminal domain	5.5e-24	DNA replication and repair
Vairimorpha ceranae	XP_024330559.1	397	PF00271	Helicase conserved C-terminal domain	2.1e-23	DNA replication and repair
Vairimorpha ceranae	XP_024330625.1	408	PF00271	Helicase conserved C-terminal domain	3e-22	DNA replication and repair
Vairimorpha ceranae	XP_024331859.1	920	PF00488	MutS domain V	1.3e-62	DNA replication and repair
Vairimorpha ceranae	XP_024331331.1	703	PF00488	MutS domain V	1.3e-61	DNA replication and repair
Vairimorpha ceranae	XP_024331508.1	708	PF00493	MCM P-loop domain	2.2e-100	DNA replication and repair
Vairimorpha ceranae	XP_024331270.1	709	PF00493	MCM P-loop domain	6.7e-100	DNA replication and repair
Vairimorpha ceranae	XP_024332220.1	677	PF00493	MCM P-loop domain	1.5e-97	DNA replication and repair
Vairimorpha ceranae	XP_024331256.1	778	PF00493	MCM P-loop domain	3.2e-96	DNA replication and repair
Vairimorpha ceranae	XP_024331770.1	696	PF00493	MCM P-loop domain	4.1e-92	DNA replication and repair
Vairimorpha ceranae	XP_024331108.1	674	PF00493	MCM P-loop domain	7.5e-89	DNA replication and repair
Vairimorpha ceranae	XP_024330459.1	682	PF00493	MCM P-loop domain	6.9e-78	DNA replication and repair
Vairimorpha ceranae	XP_024332320.1	563	PF00493	MCM P-loop domain	2.2e-69	DNA replication and repair
Vairimorpha ceranae	XP_024331425.1	1193	PF00521	DNA gyrase/topoisomerase IV, subunit A	2e-120	DNA replication and repair
Vairimorpha ceranae	XP_024330314.1	211	PF00565	Staphylococcal nuclease homologue	5.5e-24	DNA replication and repair
Vairimorpha ceranae	XP_024332148.1	347	PF00752	XPG N-terminal domain	1.4e-26	DNA replication and repair
Vairimorpha ceranae	XP_024329801.1	384	PF00752	XPG N-terminal domain	3.4e-21	DNA replication and repair
Vairimorpha ceranae	XP_024332148.1	347	PF00867	XPG I-region	2.3e-27	DNA replication and repair
Vairimorpha ceranae	XP_024329801.1	384	PF00867	XPG I-region	5.5e-20	DNA replication and repair
Vairimorpha ceranae	XP_024331279.1	592	PF01068	ATP dependent DNA ligase domain	1.1e-57	DNA replication and repair
Vairimorpha ceranae	XP_024332410.1	573	PF01119	DNA mismatch repair protein, C-terminal domain	4.6e-23	DNA replication and repair
Vairimorpha ceranae	XP_024330063.1	805	PF01131	DNA topoisomerase	5.9e-100	DNA replication and repair
Vairimorpha ceranae	XP_024332422.1	275	PF01261	Xylose isomerase-like TIM barrel	3.8e-45	DNA replication and repair
Vairimorpha ceranae	XP_024330463.1	296	PF01398	JAB1/Mov34/MPN/PAD-1 ubiquitin protease	7.7e-32	DNA replication and repair
Vairimorpha ceranae	XP_024331764.1	270	PF01398	JAB1/Mov34/MPN/PAD-1 ubiquitin protease	4.7e-26	DNA replication and repair
Vairimorpha ceranae	XP_024332092.1	407	PF01556	DnaJ C terminal domain	3.6e-27	DNA replication and repair
Vairimorpha ceranae	XP_024331859.1	920	PF01624	MutS domain I	3.1e-33	DNA replication and repair
Vairimorpha ceranae	XP_024330063.1	805	PF01751	Toprim domain	2.5e-21	DNA replication and repair
Vairimorpha ceranae	XP_024332235.1	293	PF01896	DNA primase small subunit	7.9e-32	DNA replication and repair
Vairimorpha ceranae	XP_024331575.1	585	PF03074	Glutamate-cysteine ligase	3.4e-122	DNA replication and repair
Vairimorpha ceranae	XP_024330101.1	977	PF03104	DNA polymerase family B, exonuclease domain	6.8e-61	DNA replication and repair
Vairimorpha ceranae	XP_024331831.1	1758	PF03104	DNA polymerase family B, exonuclease domain	2.7e-26	DNA replication and repair
Vairimorpha ceranae	XP_024331000.1	616	PF03159	XRN 5'-3' exonuclease N-terminus	1.5e-67	DNA replication and repair
Vairimorpha ceranae	XP_024331674.1	255	PF03167	Uracil DNA glycosylase superfamily	2e-22	DNA replication and repair
Vairimorpha ceranae	XP_024331838.1	187	PF03834	Binding domain of DNA repair protein Ercc1 (rad10/Swi10)	5.1e-30	DNA replication and repair
Vairimorpha ceranae	XP_024330351.1	133	PF04098	Rad52/22 family double-strand break repair protein	3.4e-32	DNA replication and repair
Vairimorpha ceranae	XP_024330449.1	406	PF04104	Eukaryotic and archaeal DNA primase, large subunit	1.1e-41	DNA replication and repair
Vairimorpha ceranae	XP_024331279.1	592	PF04675	DNA ligase N terminus	5.2e-29	DNA replication and repair
Vairimorpha ceranae	XP_024331279.1	592	PF04679	ATP dependent DNA ligase C terminal region	5.5e-23	DNA replication and repair
Vairimorpha ceranae	XP_024331364.1	845	PF05127	Helicase	2.3e-52	DNA replication and repair
Vairimorpha ceranae	XP_024331859.1	920	PF05192	MutS domain III	1.4e-25	DNA replication and repair
Vairimorpha ceranae	XP_024330457.1	332	PF08423	Rad51	1.4e-122	DNA replication and repair
Vairimorpha ceranae	XP_024330899.1	336	PF08423	Rad51	6.6e-111	DNA replication and repair
Vairimorpha ceranae	XP_024330671.1	598	PF08519	Replication factor RFC1 C terminal domain	2.6e-38	DNA replication and repair
Vairimorpha ceranae	XP_024331659.1	570	PF08646	Replication factor-A C terminal domain	4.1e-45	DNA replication and repair
Vairimorpha ceranae	XP_024330493.1	698	PF08676	MutL C terminal dimerisation domain	6.8e-24	DNA replication and repair
Vairimorpha ceranae	XP_024329852.1	695	PF13307	Helicase C-terminal domain	3.6e-51	DNA replication and repair
Vairimorpha ceranae	XP_024331246.1	735	PF13307	Helicase C-terminal domain	3e-45	DNA replication and repair
Vairimorpha ceranae	XP_024330468.1	600	PF13307	Helicase C-terminal domain	3.7e-38	DNA replication and repair
Vairimorpha ceranae	XP_024330286.1	659	PF13625	Helicase conserved C-terminal domain	1.5e-30	DNA replication and repair
Vairimorpha ceranae	XP_024329287.1	274	PF14214	Helitron helicase-like domain at N-terminus	1.2e-63	DNA replication and repair
Vairimorpha ceranae	XP_024331425.1	1193	PF16898	C-terminal associated domain of TOPRIM	3.9e-44	DNA replication and repair
Vairimorpha ceranae	XP_024331659.1	570	PF16900	Replication protein A OB domain	3.9e-22	DNA replication and repair
Vairimorpha ceranae	XP_024330690.1	117	PF17021	Putative double-strand recombination repair-like	1.1e-35	DNA replication and repair
Vairimorpha ceranae	XP_024331256.1	778	PF17207	MCM OB domain	4.4e-38	DNA replication and repair
Vairimorpha ceranae	XP_024331508.1	708	PF17207	MCM OB domain	1.5e-36	DNA replication and repair
Vairimorpha ceranae	XP_024331270.1	709	PF17207	MCM OB domain	3.3e-34	DNA replication and repair
Vairimorpha ceranae	XP_024332220.1	677	PF17207	MCM OB domain	1.8e-31	DNA replication and repair
Vairimorpha ceranae	XP_024331770.1	696	PF17207	MCM OB domain	3.3e-28	DNA replication and repair
Vairimorpha ceranae	XP_024331108.1	674	PF17207	MCM OB domain	5.1e-25	DNA replication and repair
Vairimorpha ceranae	XP_024331000.1	616	PF17846	Xrn1 helical domain	4.8e-40	DNA replication and repair
Vairimorpha ceranae	XP_024332220.1	677	PF17855	MCM AAA-lid domain	3.3e-27	DNA replication and repair
Vairimorpha ceranae	XP_024331270.1	709	PF17855	MCM AAA-lid domain	9.8e-26	DNA replication and repair
Vairimorpha ceranae	XP_024331256.1	778	PF17855	MCM AAA-lid domain	7.6e-24	DNA replication and repair
Vairimorpha ceranae	XP_024331508.1	708	PF17855	MCM AAA-lid domain	5.3e-23	DNA replication and repair
Vairimorpha ceranae	XP_024331108.1	674	PF17855	MCM AAA-lid domain	1.6e-22	DNA replication and repair
Vairimorpha ceranae	XP_024331001.1	395	PF18018	DNA polymerase delta subunit OB-fold domain	1.1e-25	DNA replication and repair
Vairimorpha muscidifuracis	gene_3737|GeneMark.hmm|976_aa|+|357246|360176	976	PF00136	DNA polymerase family B	3.1e-130	DNA replication and repair
Vairimorpha muscidifuracis	gene_3951|GeneMark.hmm|976_aa|+|357341|360271	976	PF00136	DNA polymerase family B	3.1e-130	DNA replication and repair
Vairimorpha muscidifuracis	gene_1437|GeneMark.hmm|906_aa|+|463572|466292	906	PF00136	DNA polymerase family B	6.9e-67	DNA replication and repair
Vairimorpha muscidifuracis	gene_742|GeneMark.hmm|906_aa|+|700760|703480	906	PF00136	DNA polymerase family B	6.9e-67	DNA replication and repair
Vairimorpha muscidifuracis	gene_477|GeneMark.hmm|1201_aa|-|201164|204769	1201	PF00204	DNA gyrase B	1.1e-21	DNA replication and repair
Vairimorpha muscidifuracis	gene_1131|GeneMark.hmm|1201_aa|+|628730|632335	1201	PF00204	DNA gyrase B	1.1e-21	DNA replication and repair
Vairimorpha muscidifuracis	gene_1769|GeneMark.hmm|517_aa|+|402086|403639	517	PF00270	DEAD/DEAH box helicase	8.4e-45	DNA replication and repair
Vairimorpha muscidifuracis	gene_4091|GeneMark.hmm|517_aa|-|261011|262564	517	PF00270	DEAD/DEAH box helicase	8.4e-45	DNA replication and repair
Vairimorpha muscidifuracis	gene_1591|GeneMark.hmm|401_aa|+|120186|121391	401	PF00270	DEAD/DEAH box helicase	1.4e-42	DNA replication and repair
Vairimorpha muscidifuracis	gene_2434|GeneMark.hmm|418_aa|-|150837|152093	418	PF00270	DEAD/DEAH box helicase	4e-41	DNA replication and repair
Vairimorpha muscidifuracis	gene_4717|GeneMark.hmm|418_aa|-|117176|118432	418	PF00270	DEAD/DEAH box helicase	4e-41	DNA replication and repair
Vairimorpha muscidifuracis	gene_1629|GeneMark.hmm|518_aa|-|191058|192614	518	PF00270	DEAD/DEAH box helicase	1.4e-39	DNA replication and repair
Vairimorpha muscidifuracis	gene_5719|GeneMark.hmm|478_aa|-|51019|52455	478	PF00270	DEAD/DEAH box helicase	2.9e-37	DNA replication and repair
Vairimorpha muscidifuracis	gene_891|GeneMark.hmm|478_aa|-|166606|168042	478	PF00270	DEAD/DEAH box helicase	2.9e-37	DNA replication and repair
Vairimorpha muscidifuracis	gene_4405|GeneMark.hmm|398_aa|+|64628|65824	398	PF00270	DEAD/DEAH box helicase	9.7e-34	DNA replication and repair
Vairimorpha muscidifuracis	gene_3163|GeneMark.hmm|398_aa|-|418030|419226	398	PF00270	DEAD/DEAH box helicase	9.7e-34	DNA replication and repair
Vairimorpha muscidifuracis	gene_3969|GeneMark.hmm|424_aa|+|386204|387478	424	PF00270	DEAD/DEAH box helicase	1e-29	DNA replication and repair
Vairimorpha muscidifuracis	gene_3755|GeneMark.hmm|424_aa|+|386120|387394	424	PF00270	DEAD/DEAH box helicase	1e-29	DNA replication and repair
Vairimorpha muscidifuracis	gene_2964|GeneMark.hmm|1048_aa|-|412476|415622	1048	PF00270	DEAD/DEAH box helicase	3.3e-25	DNA replication and repair
Vairimorpha muscidifuracis	gene_2319|GeneMark.hmm|1048_aa|-|465003|468149	1048	PF00270	DEAD/DEAH box helicase	7.4e-25	DNA replication and repair
Vairimorpha muscidifuracis	gene_5488|GeneMark.hmm|796_aa|+|62061|64451	796	PF00270	DEAD/DEAH box helicase	1.7e-21	DNA replication and repair
Vairimorpha muscidifuracis	gene_5063|GeneMark.hmm|799_aa|-|301943|304342	799	PF00270	DEAD/DEAH box helicase	1.7e-21	DNA replication and repair
Vairimorpha muscidifuracis	gene_1333|GeneMark.hmm|1360_aa|+|215755|219837	1360	PF00270	DEAD/DEAH box helicase	2.8e-21	DNA replication and repair
Vairimorpha muscidifuracis	gene_3519|GeneMark.hmm|516_aa|-|266767|268317	516	PF00270	DEAD/DEAH box helicase	6.1e-21	DNA replication and repair
Vairimorpha muscidifuracis	gene_2001|GeneMark.hmm|516_aa|-|267335|268885	516	PF00270	DEAD/DEAH box helicase	6.1e-21	DNA replication and repair
Vairimorpha muscidifuracis	gene_1769|GeneMark.hmm|517_aa|+|402086|403639	517	PF00271	Helicase conserved C-terminal domain	2.2e-34	DNA replication and repair
Vairimorpha muscidifuracis	gene_4091|GeneMark.hmm|517_aa|-|261011|262564	517	PF00271	Helicase conserved C-terminal domain	2.2e-34	DNA replication and repair
Vairimorpha muscidifuracis	gene_5719|GeneMark.hmm|478_aa|-|51019|52455	478	PF00271	Helicase conserved C-terminal domain	2.7e-30	DNA replication and repair
Vairimorpha muscidifuracis	gene_891|GeneMark.hmm|478_aa|-|166606|168042	478	PF00271	Helicase conserved C-terminal domain	2.7e-30	DNA replication and repair
Vairimorpha muscidifuracis	gene_3969|GeneMark.hmm|424_aa|+|386204|387478	424	PF00271	Helicase conserved C-terminal domain	3.8e-26	DNA replication and repair
Vairimorpha muscidifuracis	gene_3755|GeneMark.hmm|424_aa|+|386120|387394	424	PF00271	Helicase conserved C-terminal domain	3.8e-26	DNA replication and repair
Vairimorpha muscidifuracis	gene_1591|GeneMark.hmm|401_aa|+|120186|121391	401	PF00271	Helicase conserved C-terminal domain	5.8e-26	DNA replication and repair
Vairimorpha muscidifuracis	gene_4405|GeneMark.hmm|398_aa|+|64628|65824	398	PF00271	Helicase conserved C-terminal domain	7.6e-26	DNA replication and repair
Vairimorpha muscidifuracis	gene_3163|GeneMark.hmm|398_aa|-|418030|419226	398	PF00271	Helicase conserved C-terminal domain	7.6e-26	DNA replication and repair
Vairimorpha muscidifuracis	gene_1629|GeneMark.hmm|518_aa|-|191058|192614	518	PF00271	Helicase conserved C-terminal domain	9.1e-26	DNA replication and repair
Vairimorpha muscidifuracis	gene_2434|GeneMark.hmm|418_aa|-|150837|152093	418	PF00271	Helicase conserved C-terminal domain	5.3e-21	DNA replication and repair
Vairimorpha muscidifuracis	gene_4717|GeneMark.hmm|418_aa|-|117176|118432	418	PF00271	Helicase conserved C-terminal domain	5.3e-21	DNA replication and repair
Vairimorpha muscidifuracis	gene_5669|GeneMark.hmm|755_aa|+|209488|211755	755	PF00488	MutS domain V	6.3e-61	DNA replication and repair
Vairimorpha muscidifuracis	gene_5284|GeneMark.hmm|755_aa|+|151277|153544	755	PF00488	MutS domain V	6.3e-61	DNA replication and repair
Vairimorpha muscidifuracis	gene_5164|GeneMark.hmm|755_aa|-|263001|265268	755	PF00488	MutS domain V	6.3e-61	DNA replication and repair
Vairimorpha muscidifuracis	gene_3524|GeneMark.hmm|979_aa|-|275399|278338	979	PF00488	MutS domain V	1.4e-60	DNA replication and repair
Vairimorpha muscidifuracis	gene_2006|GeneMark.hmm|979_aa|-|275967|278906	979	PF00488	MutS domain V	1.4e-60	DNA replication and repair
Vairimorpha muscidifuracis	gene_1364|GeneMark.hmm|979_aa|-|276527|279466	979	PF00488	MutS domain V	1.4e-60	DNA replication and repair
Vairimorpha muscidifuracis	gene_4307|GeneMark.hmm|709_aa|+|283416|285545	709	PF00493	MCM P-loop domain	4.2e-100	DNA replication and repair
Vairimorpha muscidifuracis	gene_2215|GeneMark.hmm|709_aa|-|193110|195239	709	PF00493	MCM P-loop domain	4.2e-100	DNA replication and repair
Vairimorpha muscidifuracis	gene_739|GeneMark.hmm|709_aa|-|694965|697094	709	PF00493	MCM P-loop domain	1.6e-99	DNA replication and repair
Vairimorpha muscidifuracis	gene_1434|GeneMark.hmm|709_aa|-|457771|459900	709	PF00493	MCM P-loop domain	1.6e-99	DNA replication and repair
Vairimorpha muscidifuracis	gene_1492|GeneMark.hmm|676_aa|-|574822|576852	676	PF00493	MCM P-loop domain	4.4e-97	DNA replication and repair
Vairimorpha muscidifuracis	gene_801|GeneMark.hmm|676_aa|-|818778|820808	676	PF00493	MCM P-loop domain	4.4e-97	DNA replication and repair
Vairimorpha muscidifuracis	gene_4484|GeneMark.hmm|644_aa|+|313292|315226	644	PF00493	MCM P-loop domain	2.9e-96	DNA replication and repair
Vairimorpha muscidifuracis	gene_3076|GeneMark.hmm|774_aa|-|150295|152619	774	PF00493	MCM P-loop domain	4.2e-96	DNA replication and repair
Vairimorpha muscidifuracis	gene_465|GeneMark.hmm|695_aa|-|183685|185772	695	PF00493	MCM P-loop domain	2.4e-91	DNA replication and repair
Vairimorpha muscidifuracis	gene_1143|GeneMark.hmm|695_aa|+|647727|649814	695	PF00493	MCM P-loop domain	2.4e-91	DNA replication and repair
Vairimorpha muscidifuracis	gene_3412|GeneMark.hmm|629_aa|+|89043|90932	629	PF00493	MCM P-loop domain	3.4e-90	DNA replication and repair
Vairimorpha muscidifuracis	gene_1895|GeneMark.hmm|629_aa|+|89534|91423	629	PF00493	MCM P-loop domain	3.4e-90	DNA replication and repair
Vairimorpha muscidifuracis	gene_1253|GeneMark.hmm|667_aa|+|90355|92358	667	PF00493	MCM P-loop domain	3.9e-90	DNA replication and repair
Vairimorpha muscidifuracis	gene_561|GeneMark.hmm|688_aa|-|343206|345272	688	PF00493	MCM P-loop domain	1.9e-77	DNA replication and repair
Vairimorpha muscidifuracis	gene_1047|GeneMark.hmm|687_aa|+|488363|490426	687	PF00493	MCM P-loop domain	1.9e-77	DNA replication and repair
Vairimorpha muscidifuracis	gene_2362|GeneMark.hmm|560_aa|-|538874|540556	560	PF00493	MCM P-loop domain	7.3e-68	DNA replication and repair
Vairimorpha muscidifuracis	gene_3007|GeneMark.hmm|563_aa|-|487028|488719	563	PF00493	MCM P-loop domain	1e-67	DNA replication and repair
Vairimorpha muscidifuracis	gene_477|GeneMark.hmm|1201_aa|-|201164|204769	1201	PF00521	DNA gyrase/topoisomerase IV, subunit A	3.7e-120	DNA replication and repair
Vairimorpha muscidifuracis	gene_1131|GeneMark.hmm|1201_aa|+|628730|632335	1201	PF00521	DNA gyrase/topoisomerase IV, subunit A	3.7e-120	DNA replication and repair
Vairimorpha muscidifuracis	gene_3633|GeneMark.hmm|215_aa|+|177681|178328	215	PF00565	Staphylococcal nuclease homologue	7e-24	DNA replication and repair
Vairimorpha muscidifuracis	gene_3847|GeneMark.hmm|215_aa|+|177831|178478	215	PF00565	Staphylococcal nuclease homologue	7e-24	DNA replication and repair
Vairimorpha muscidifuracis	gene_3321|GeneMark.hmm|347_aa|+|365843|366886	347	PF00752	XPG N-terminal domain	8.3e-27	DNA replication and repair
Vairimorpha muscidifuracis	gene_2739|GeneMark.hmm|347_aa|+|416649|417692	347	PF00752	XPG N-terminal domain	8.3e-27	DNA replication and repair
Vairimorpha muscidifuracis	gene_4609|GeneMark.hmm|347_aa|+|220885|221928	347	PF00752	XPG N-terminal domain	8.3e-27	DNA replication and repair
Vairimorpha muscidifuracis	gene_545|GeneMark.hmm|370_aa|-|317486|318598	370	PF00752	XPG N-terminal domain	1.2e-21	DNA replication and repair
Vairimorpha muscidifuracis	gene_1063|GeneMark.hmm|370_aa|+|514970|516082	370	PF00752	XPG N-terminal domain	1.2e-21	DNA replication and repair
Vairimorpha muscidifuracis	gene_4609|GeneMark.hmm|347_aa|+|220885|221928	347	PF00867	XPG I-region	5.4e-28	DNA replication and repair
Vairimorpha muscidifuracis	gene_3321|GeneMark.hmm|347_aa|+|365843|366886	347	PF00867	XPG I-region	1.5e-27	DNA replication and repair
Vairimorpha muscidifuracis	gene_2739|GeneMark.hmm|347_aa|+|416649|417692	347	PF00867	XPG I-region	1.5e-27	DNA replication and repair
Vairimorpha muscidifuracis	gene_2205|GeneMark.hmm|592_aa|-|176349|178127	592	PF01068	ATP dependent DNA ligase domain	1.3e-53	DNA replication and repair
Vairimorpha muscidifuracis	gene_4317|GeneMark.hmm|592_aa|+|300385|302163	592	PF01068	ATP dependent DNA ligase domain	1.3e-53	DNA replication and repair
Vairimorpha muscidifuracis	gene_982|GeneMark.hmm|639_aa|+|373480|375399	639	PF01119	DNA mismatch repair protein, C-terminal domain	4e-21	DNA replication and repair
Vairimorpha muscidifuracis	gene_621|GeneMark.hmm|660_aa|-|451151|453133	660	PF01119	DNA mismatch repair protein, C-terminal domain	4.2e-21	DNA replication and repair
Vairimorpha muscidifuracis	gene_4446|GeneMark.hmm|759_aa|+|231565|233844	759	PF01131	DNA topoisomerase	1.3e-97	DNA replication and repair
Vairimorpha muscidifuracis	gene_3114|GeneMark.hmm|460_aa|-|231861|233243	460	PF01131	DNA topoisomerase	2.4e-58	DNA replication and repair
Vairimorpha muscidifuracis	gene_3116|GeneMark.hmm|769_aa|-|237309|239618	769	PF01131	DNA topoisomerase	3.8e-26	DNA replication and repair
Vairimorpha muscidifuracis	gene_632|GeneMark.hmm|280_aa|+|470032|470874	280	PF01261	Xylose isomerase-like TIM barrel	1.4e-46	DNA replication and repair
Vairimorpha muscidifuracis	gene_971|GeneMark.hmm|274_aa|-|355863|356687	274	PF01261	Xylose isomerase-like TIM barrel	8.6e-46	DNA replication and repair
Vairimorpha muscidifuracis	gene_565|GeneMark.hmm|296_aa|-|350451|351341	296	PF01398	JAB1/Mov34/MPN/PAD-1 ubiquitin protease	6.6e-31	DNA replication and repair
Vairimorpha muscidifuracis	gene_1043|GeneMark.hmm|296_aa|+|482101|482991	296	PF01398	JAB1/Mov34/MPN/PAD-1 ubiquitin protease	6.6e-31	DNA replication and repair
Vairimorpha muscidifuracis	gene_1149|GeneMark.hmm|273_aa|+|657825|658646	273	PF01398	JAB1/Mov34/MPN/PAD-1 ubiquitin protease	8e-27	DNA replication and repair
Vairimorpha muscidifuracis	gene_459|GeneMark.hmm|273_aa|-|174853|175674	273	PF01398	JAB1/Mov34/MPN/PAD-1 ubiquitin protease	8e-27	DNA replication and repair
Vairimorpha muscidifuracis	gene_2313|GeneMark.hmm|407_aa|+|456305|457528	407	PF01556	DnaJ C terminal domain	5e-27	DNA replication and repair
Vairimorpha muscidifuracis	gene_2958|GeneMark.hmm|407_aa|+|403692|404915	407	PF01556	DnaJ C terminal domain	5e-27	DNA replication and repair
Vairimorpha muscidifuracis	gene_3524|GeneMark.hmm|979_aa|-|275399|278338	979	PF01624	MutS domain I	1.1e-33	DNA replication and repair
Vairimorpha muscidifuracis	gene_1364|GeneMark.hmm|979_aa|-|276527|279466	979	PF01624	MutS domain I	1.1e-33	DNA replication and repair
Vairimorpha muscidifuracis	gene_2006|GeneMark.hmm|979_aa|-|275967|278906	979	PF01624	MutS domain I	3.8e-32	DNA replication and repair
Vairimorpha muscidifuracis	gene_3117|GeneMark.hmm|132_aa|-|239720|240118	132	PF01751	Toprim domain	5.8e-20	DNA replication and repair
Vairimorpha muscidifuracis	gene_4446|GeneMark.hmm|759_aa|+|231565|233844	759	PF01751	Toprim domain	6.2e-20	DNA replication and repair
Vairimorpha muscidifuracis	gene_4133|GeneMark.hmm|285_aa|-|319382|320239	285	PF01896	DNA primase small subunit	2.4e-32	DNA replication and repair
Vairimorpha muscidifuracis	gene_1724|GeneMark.hmm|285_aa|+|343886|344743	285	PF01896	DNA primase small subunit	5.5e-31	DNA replication and repair
Vairimorpha muscidifuracis	gene_3155|GeneMark.hmm|419_aa|-|403460|404719	419	PF02301	HORMA domain	4.9e-26	DNA replication and repair
Vairimorpha muscidifuracis	gene_4413|GeneMark.hmm|424_aa|+|79064|80338	424	PF02301	HORMA domain	5.1e-26	DNA replication and repair
Vairimorpha muscidifuracis	gene_5625|GeneMark.hmm|585_aa|+|125755|127512	585	PF03074	Glutamate-cysteine ligase	4.3e-117	DNA replication and repair
Vairimorpha muscidifuracis	gene_5241|GeneMark.hmm|585_aa|+|66932|68689	585	PF03074	Glutamate-cysteine ligase	1.2e-116	DNA replication and repair
Vairimorpha muscidifuracis	gene_5208|GeneMark.hmm|585_aa|-|347070|348827	585	PF03074	Glutamate-cysteine ligase	3.7e-116	DNA replication and repair
Vairimorpha muscidifuracis	gene_3737|GeneMark.hmm|976_aa|+|357246|360176	976	PF03104	DNA polymerase family B, exonuclease domain	2.2e-64	DNA replication and repair
Vairimorpha muscidifuracis	gene_3951|GeneMark.hmm|976_aa|+|357341|360271	976	PF03104	DNA polymerase family B, exonuclease domain	2.2e-64	DNA replication and repair
Vairimorpha muscidifuracis	gene_1688|GeneMark.hmm|901_aa|+|278263|280968	901	PF03104	DNA polymerase family B, exonuclease domain	3.3e-50	DNA replication and repair
Vairimorpha muscidifuracis	gene_4168|GeneMark.hmm|1855_aa|-|380031|385598	1855	PF03104	DNA polymerase family B, exonuclease domain	1.5e-49	DNA replication and repair
Vairimorpha muscidifuracis	gene_3690|GeneMark.hmm|631_aa|+|275236|277131	631	PF03159	XRN 5'-3' exonuclease N-terminus	7.1e-66	DNA replication and repair
Vairimorpha muscidifuracis	gene_3904|GeneMark.hmm|631_aa|+|275370|277265	631	PF03159	XRN 5'-3' exonuclease N-terminus	7.1e-66	DNA replication and repair
Vairimorpha muscidifuracis	gene_1608|GeneMark.hmm|255_aa|+|147715|148482	255	PF03167	Uracil DNA glycosylase superfamily	3.5e-20	DNA replication and repair
Vairimorpha muscidifuracis	gene_4160|GeneMark.hmm|188_aa|+|364419|364985	188	PF03834	Binding domain of DNA repair protein Ercc1 (rad10/Swi10)	2.1e-30	DNA replication and repair
Vairimorpha muscidifuracis	gene_1697|GeneMark.hmm|188_aa|-|298880|299446	188	PF03834	Binding domain of DNA repair protein Ercc1 (rad10/Swi10)	5.9e-29	DNA replication and repair
Vairimorpha muscidifuracis	gene_3702|GeneMark.hmm|194_aa|-|291415|291999	194	PF04098	Rad52/22 family double-strand break repair protein	2.5e-52	DNA replication and repair
Vairimorpha muscidifuracis	gene_3916|GeneMark.hmm|194_aa|-|291549|292133	194	PF04098	Rad52/22 family double-strand break repair protein	2.5e-52	DNA replication and repair
Vairimorpha muscidifuracis	gene_2843|GeneMark.hmm|391_aa|+|114629|115804	391	PF04104	Eukaryotic and archaeal DNA primase, large subunit	2.5e-45	DNA replication and repair
Vairimorpha muscidifuracis	gene_2546|GeneMark.hmm|391_aa|-|443431|444606	391	PF04104	Eukaryotic and archaeal DNA primase, large subunit	2.5e-45	DNA replication and repair
Vairimorpha muscidifuracis	gene_2205|GeneMark.hmm|592_aa|-|176349|178127	592	PF04675	DNA ligase N terminus	1.6e-30	DNA replication and repair
Vairimorpha muscidifuracis	gene_4317|GeneMark.hmm|592_aa|+|300385|302163	592	PF04675	DNA ligase N terminus	1.6e-30	DNA replication and repair
Vairimorpha muscidifuracis	gene_4317|GeneMark.hmm|592_aa|+|300385|302163	592	PF04679	ATP dependent DNA ligase C terminal region	3.6e-24	DNA replication and repair
Vairimorpha muscidifuracis	gene_2205|GeneMark.hmm|592_aa|-|176349|178127	592	PF04679	ATP dependent DNA ligase C terminal region	6.6e-24	DNA replication and repair
Vairimorpha muscidifuracis	gene_1567|GeneMark.hmm|815_aa|-|91191|93638	815	PF05127	Helicase	1.9e-51	DNA replication and repair
Vairimorpha muscidifuracis	gene_2006|GeneMark.hmm|979_aa|-|275967|278906	979	PF05192	MutS domain III	1.2e-24	DNA replication and repair
Vairimorpha muscidifuracis	gene_3524|GeneMark.hmm|979_aa|-|275399|278338	979	PF05192	MutS domain III	1.3e-24	DNA replication and repair
Vairimorpha muscidifuracis	gene_1364|GeneMark.hmm|979_aa|-|276527|279466	979	PF05192	MutS domain III	2.6e-24	DNA replication and repair
Vairimorpha muscidifuracis	gene_1049|GeneMark.hmm|334_aa|-|491864|492868	334	PF08423	Rad51	2.3e-122	DNA replication and repair
Vairimorpha muscidifuracis	gene_559|GeneMark.hmm|334_aa|+|340553|341557	334	PF08423	Rad51	2.3e-122	DNA replication and repair
Vairimorpha muscidifuracis	gene_2481|GeneMark.hmm|338_aa|+|258912|259928	338	PF08423	Rad51	8.7e-113	DNA replication and repair
Vairimorpha muscidifuracis	gene_4766|GeneMark.hmm|338_aa|+|229222|230238	338	PF08423	Rad51	8.7e-113	DNA replication and repair
Vairimorpha muscidifuracis	gene_4353|GeneMark.hmm|575_aa|-|354648|356375	575	PF08519	Replication factor RFC1 C terminal domain	9e-34	DNA replication and repair
Vairimorpha muscidifuracis	gene_2170|GeneMark.hmm|575_aa|+|122019|123746	575	PF08519	Replication factor RFC1 C terminal domain	9e-34	DNA replication and repair
Vairimorpha muscidifuracis	gene_1621|GeneMark.hmm|587_aa|-|169335|171098	587	PF08646	Replication factor-A C terminal domain	1.1e-44	DNA replication and repair
Vairimorpha muscidifuracis	gene_513|GeneMark.hmm|702_aa|-|261564|263672	702	PF08676	MutL C terminal dimerisation domain	2.4e-27	DNA replication and repair
Vairimorpha muscidifuracis	gene_1095|GeneMark.hmm|702_aa|+|569896|572004	702	PF08676	MutL C terminal dimerisation domain	2.4e-27	DNA replication and repair
Vairimorpha muscidifuracis	gene_4296|GeneMark.hmm|699_aa|+|261421|263520	699	PF13307	Helicase C-terminal domain	1.2e-51	DNA replication and repair
Vairimorpha muscidifuracis	gene_2226|GeneMark.hmm|699_aa|-|214910|217009	699	PF13307	Helicase C-terminal domain	1.2e-51	DNA replication and repair
Vairimorpha muscidifuracis	gene_4495|GeneMark.hmm|731_aa|+|331919|334114	731	PF13307	Helicase C-terminal domain	3.2e-46	DNA replication and repair
Vairimorpha muscidifuracis	gene_3065|GeneMark.hmm|731_aa|-|131497|133692	731	PF13307	Helicase C-terminal domain	3.2e-46	DNA replication and repair
Vairimorpha muscidifuracis	gene_553|GeneMark.hmm|600_aa|-|327360|329162	600	PF13307	Helicase C-terminal domain	4.1e-34	DNA replication and repair
Vairimorpha muscidifuracis	gene_1055|GeneMark.hmm|600_aa|+|504406|506208	600	PF13307	Helicase C-terminal domain	4.1e-34	DNA replication and repair
Vairimorpha muscidifuracis	gene_2898|GeneMark.hmm|660_aa|+|279731|281713	660	PF13625	Helicase conserved C-terminal domain	8.8e-30	DNA replication and repair
Vairimorpha muscidifuracis	gene_2256|GeneMark.hmm|660_aa|+|343003|344985	660	PF13625	Helicase conserved C-terminal domain	1.3e-27	DNA replication and repair
Vairimorpha muscidifuracis	gene_477|GeneMark.hmm|1201_aa|-|201164|204769	1201	PF16898	C-terminal associated domain of TOPRIM	2.6e-44	DNA replication and repair
Vairimorpha muscidifuracis	gene_1131|GeneMark.hmm|1201_aa|+|628730|632335	1201	PF16898	C-terminal associated domain of TOPRIM	2.6e-44	DNA replication and repair
Vairimorpha muscidifuracis	gene_1621|GeneMark.hmm|587_aa|-|169335|171098	587	PF16900	Replication protein A OB domain	3.9e-23	DNA replication and repair
Vairimorpha muscidifuracis	gene_2153|GeneMark.hmm|118_aa|-|100764|101120	118	PF17021	Putative double-strand recombination repair-like	1.7e-36	DNA replication and repair
Vairimorpha muscidifuracis	gene_4370|GeneMark.hmm|118_aa|+|377262|377618	118	PF17021	Putative double-strand recombination repair-like	1.7e-36	DNA replication and repair
Vairimorpha muscidifuracis	gene_4484|GeneMark.hmm|644_aa|+|313292|315226	644	PF17207	MCM OB domain	8.1e-38	DNA replication and repair
Vairimorpha muscidifuracis	gene_3076|GeneMark.hmm|774_aa|-|150295|152619	774	PF17207	MCM OB domain	1.1e-37	DNA replication and repair
Vairimorpha muscidifuracis	gene_739|GeneMark.hmm|709_aa|-|694965|697094	709	PF17207	MCM OB domain	5.1e-37	DNA replication and repair
Vairimorpha muscidifuracis	gene_1434|GeneMark.hmm|709_aa|-|457771|459900	709	PF17207	MCM OB domain	5.1e-37	DNA replication and repair
Vairimorpha muscidifuracis	gene_2215|GeneMark.hmm|709_aa|-|193110|195239	709	PF17207	MCM OB domain	1.7e-34	DNA replication and repair
Vairimorpha muscidifuracis	gene_4307|GeneMark.hmm|709_aa|+|283416|285545	709	PF17207	MCM OB domain	3.1e-34	DNA replication and repair
Vairimorpha muscidifuracis	gene_1492|GeneMark.hmm|676_aa|-|574822|576852	676	PF17207	MCM OB domain	7.9e-31	DNA replication and repair
Vairimorpha muscidifuracis	gene_801|GeneMark.hmm|676_aa|-|818778|820808	676	PF17207	MCM OB domain	7.9e-31	DNA replication and repair
Vairimorpha muscidifuracis	gene_465|GeneMark.hmm|695_aa|-|183685|185772	695	PF17207	MCM OB domain	5.9e-29	DNA replication and repair
Vairimorpha muscidifuracis	gene_1143|GeneMark.hmm|695_aa|+|647727|649814	695	PF17207	MCM OB domain	5.9e-29	DNA replication and repair
Vairimorpha muscidifuracis	gene_3412|GeneMark.hmm|629_aa|+|89043|90932	629	PF17207	MCM OB domain	8.9e-26	DNA replication and repair
Vairimorpha muscidifuracis	gene_1895|GeneMark.hmm|629_aa|+|89534|91423	629	PF17207	MCM OB domain	8.9e-26	DNA replication and repair
Vairimorpha muscidifuracis	gene_1253|GeneMark.hmm|667_aa|+|90355|92358	667	PF17207	MCM OB domain	9.9e-26	DNA replication and repair
Vairimorpha muscidifuracis	gene_3690|GeneMark.hmm|631_aa|+|275236|277131	631	PF17846	Xrn1 helical domain	3.2e-36	DNA replication and repair
Vairimorpha muscidifuracis	gene_3904|GeneMark.hmm|631_aa|+|275370|277265	631	PF17846	Xrn1 helical domain	3.2e-36	DNA replication and repair
Vairimorpha muscidifuracis	gene_1492|GeneMark.hmm|676_aa|-|574822|576852	676	PF17855	MCM AAA-lid domain	6.6e-27	DNA replication and repair
Vairimorpha muscidifuracis	gene_801|GeneMark.hmm|676_aa|-|818778|820808	676	PF17855	MCM AAA-lid domain	6.6e-27	DNA replication and repair
Vairimorpha muscidifuracis	gene_4307|GeneMark.hmm|709_aa|+|283416|285545	709	PF17855	MCM AAA-lid domain	2.8e-26	DNA replication and repair
Vairimorpha muscidifuracis	gene_2215|GeneMark.hmm|709_aa|-|193110|195239	709	PF17855	MCM AAA-lid domain	2.8e-26	DNA replication and repair
Vairimorpha muscidifuracis	gene_4484|GeneMark.hmm|644_aa|+|313292|315226	644	PF17855	MCM AAA-lid domain	4e-25	DNA replication and repair
Vairimorpha muscidifuracis	gene_3076|GeneMark.hmm|774_aa|-|150295|152619	774	PF17855	MCM AAA-lid domain	5.1e-25	DNA replication and repair
Vairimorpha muscidifuracis	gene_739|GeneMark.hmm|709_aa|-|694965|697094	709	PF17855	MCM AAA-lid domain	6e-23	DNA replication and repair
Vairimorpha muscidifuracis	gene_1434|GeneMark.hmm|709_aa|-|457771|459900	709	PF17855	MCM AAA-lid domain	6e-23	DNA replication and repair
Vairimorpha muscidifuracis	gene_3412|GeneMark.hmm|629_aa|+|89043|90932	629	PF17855	MCM AAA-lid domain	9.7e-20	DNA replication and repair
Vairimorpha muscidifuracis	gene_1895|GeneMark.hmm|629_aa|+|89534|91423	629	PF17855	MCM AAA-lid domain	9.7e-20	DNA replication and repair
Vairimorpha muscidifuracis	gene_3905|GeneMark.hmm|384_aa|-|277714|278868	384	PF18018	DNA polymerase delta subunit OB-fold domain	1.4e-23	DNA replication and repair
Vairimorpha muscidifuracis	gene_3691|GeneMark.hmm|384_aa|-|277580|278734	384	PF18018	DNA polymerase delta subunit OB-fold domain	1.4e-23	DNA replication and repair
Vairimorpha sp. YNPr	NYNPr_0119001.p01	977	PF00136	DNA polymerase family B	1.5e-129	DNA replication and repair
Vairimorpha sp. YNPr	NYNPr_0498002.p01	326	PF00136	DNA polymerase family B	8.6e-20	DNA replication and repair
Vairimorpha sp. YNPr	NYNPr_0277003.p01	1173	PF00204	DNA gyrase B	3.1e-25	DNA replication and repair
Vairimorpha sp. YNPr	NYNPr_0104008.p01	515	PF00270	DEAD/DEAH box helicase	1.2e-44	DNA replication and repair
Vairimorpha sp. YNPr	NYNPr_0099001.p01	409	PF00270	DEAD/DEAH box helicase	2.5e-41	DNA replication and repair
Vairimorpha sp. YNPr	NYNPr_0133003.p01	454	PF00270	DEAD/DEAH box helicase	4.3e-41	DNA replication and repair
Vairimorpha sp. YNPr	NYNPr_0251005.p01	379	PF00270	DEAD/DEAH box helicase	6.6e-39	DNA replication and repair
Vairimorpha sp. YNPr	NYNPr_0246003.p01	465	PF00270	DEAD/DEAH box helicase	2.2e-38	DNA replication and repair
Vairimorpha sp. YNPr	NYNPr_0077001.p01	397	PF00270	DEAD/DEAH box helicase	5e-33	DNA replication and repair
Vairimorpha sp. YNPr	NYNPr_0223002.p01	421	PF00270	DEAD/DEAH box helicase	2.4e-30	DNA replication and repair
Vairimorpha sp. YNPr	NYNPr_0128005.p01	1036	PF00270	DEAD/DEAH box helicase	7.2e-26	DNA replication and repair
Vairimorpha sp. YNPr	NYNPr_0006007.p01	1101	PF00270	DEAD/DEAH box helicase	3.3e-20	DNA replication and repair
Vairimorpha sp. YNPr	NYNPr_0104008.p01	515	PF00271	Helicase conserved C-terminal domain	1.1e-33	DNA replication and repair
Vairimorpha sp. YNPr	NYNPr_0246003.p01	465	PF00271	Helicase conserved C-terminal domain	1.2e-30	DNA replication and repair
Vairimorpha sp. YNPr	NYNPr_0251005.p01	379	PF00271	Helicase conserved C-terminal domain	4.1e-28	DNA replication and repair
Vairimorpha sp. YNPr	NYNPr_0223002.p01	421	PF00271	Helicase conserved C-terminal domain	4.6e-25	DNA replication and repair
Vairimorpha sp. YNPr	NYNPr_0133003.p01	454	PF00271	Helicase conserved C-terminal domain	6.2e-25	DNA replication and repair
Vairimorpha sp. YNPr	NYNPr_0077001.p01	397	PF00271	Helicase conserved C-terminal domain	6.5e-24	DNA replication and repair
Vairimorpha sp. YNPr	NYNPr_0099001.p01	409	PF00271	Helicase conserved C-terminal domain	3e-21	DNA replication and repair
Vairimorpha sp. YNPr	NYNPr_0102002.p01	918	PF00488	MutS domain V	5.8e-61	DNA replication and repair
Vairimorpha sp. YNPr	NYNPr_0024005.p01	711	PF00488	MutS domain V	2.1e-60	DNA replication and repair
Vairimorpha sp. YNPr	NYNPr_0095009.p01	711	PF00493	MCM P-loop domain	4.5e-101	DNA replication and repair
Vairimorpha sp. YNPr	NYNPr_0483001.p01	708	PF00493	MCM P-loop domain	6.4e-100	DNA replication and repair
Vairimorpha sp. YNPr	NYNPr_0143004.p01	765	PF00493	MCM P-loop domain	3.7e-97	DNA replication and repair
Vairimorpha sp. YNPr	NYNPr_0153006.p01	545	PF00493	MCM P-loop domain	6.7e-97	DNA replication and repair
Vairimorpha sp. YNPr	NYNPr_0336002.p01	696	PF00493	MCM P-loop domain	1.8e-92	DNA replication and repair
Vairimorpha sp. YNPr	NYNPr_0300003.p01	658	PF00493	MCM P-loop domain	2.4e-91	DNA replication and repair
Vairimorpha sp. YNPr	NYNPr_0004008.p01	677	PF00493	MCM P-loop domain	9.2e-78	DNA replication and repair
Vairimorpha sp. YNPr	NYNPr_0028010.p01	564	PF00493	MCM P-loop domain	1.5e-66	DNA replication and repair
Vairimorpha sp. YNPr	NYNPr_0277003.p01	1173	PF00521	DNA gyrase/topoisomerase IV, subunit A	1.2e-119	DNA replication and repair
Vairimorpha sp. YNPr	NYNPr_0333002.p01	212	PF00565	Staphylococcal nuclease homologue	1.1e-25	DNA replication and repair
Vairimorpha sp. YNPr	NYNPr_0614001.p01	347	PF00752	XPG N-terminal domain	9.1e-25	DNA replication and repair
Vairimorpha sp. YNPr	NYNPr_0004022.p01	105	PF00752	XPG N-terminal domain	5.1e-23	DNA replication and repair
Vairimorpha sp. YNPr	NYNPr_0614001.p01	347	PF00867	XPG I-region	9.3e-27	DNA replication and repair
Vairimorpha sp. YNPr	NYNPr_0004023.p01	247	PF00867	XPG I-region	5.1e-20	DNA replication and repair
Vairimorpha sp. YNPr	NYNPr_0116009.p01	613	PF01068	ATP dependent DNA ligase domain	2e-57	DNA replication and repair
Vairimorpha sp. YNPr	NYNPr_0085005.p01	244	PF01261	Xylose isomerase-like TIM barrel	1e-45	DNA replication and repair
Vairimorpha sp. YNPr	NYNPr_0004004.p01	295	PF01398	JAB1/Mov34/MPN/PAD-1 ubiquitin protease	6.6e-32	DNA replication and repair
Vairimorpha sp. YNPr	NYNPr_0032004.p01	265	PF01398	JAB1/Mov34/MPN/PAD-1 ubiquitin protease	3.2e-27	DNA replication and repair
Vairimorpha sp. YNPr	NYNPr_0316006.p01	405	PF01556	DnaJ C terminal domain	6.9e-28	DNA replication and repair
Vairimorpha sp. YNPr	NYNPr_0102002.p01	918	PF01624	MutS domain I	6.7e-34	DNA replication and repair
Vairimorpha sp. YNPr	NYNPr_0158001.p01	302	PF01896	DNA primase small subunit	5.7e-27	DNA replication and repair
Vairimorpha sp. YNPr	NYNPr_0207006.p01	405	PF02301	HORMA domain	6.2e-21	DNA replication and repair
Vairimorpha sp. YNPr	NYNPr_0270003.p01	585	PF03074	Glutamate-cysteine ligase	3.4e-118	DNA replication and repair
Vairimorpha sp. YNPr	NYNPr_0119001.p01	977	PF03104	DNA polymerase family B, exonuclease domain	5.6e-63	DNA replication and repair
Vairimorpha sp. YNPr	NYNPr_0026005.p01	610	PF03159	XRN 5'-3' exonuclease N-terminus	4.2e-66	DNA replication and repair
Vairimorpha sp. YNPr	NYNPr_0044004.p01	249	PF03167	Uracil DNA glycosylase superfamily	6.5e-22	DNA replication and repair
Vairimorpha sp. YNPr	NYNPr_0039001.p01	187	PF03834	Binding domain of DNA repair protein Ercc1 (rad10/Swi10)	7.4e-29	DNA replication and repair
Vairimorpha sp. YNPr	NYNPr_0440001.p01	194	PF04098	Rad52/22 family double-strand break repair protein	7.5e-54	DNA replication and repair
Vairimorpha sp. YNPr	NYNPr_0234006.p01	402	PF04104	Eukaryotic and archaeal DNA primase, large subunit	2.6e-34	DNA replication and repair
Vairimorpha sp. YNPr	NYNPr_0116009.p01	613	PF04675	DNA ligase N terminus	5.5e-32	DNA replication and repair
Vairimorpha sp. YNPr	NYNPr_0011008.p01	808	PF05127	Helicase	1.6e-50	DNA replication and repair
Vairimorpha sp. YNPr	NYNPr_0102002.p01	918	PF05192	MutS domain III	4e-21	DNA replication and repair
Vairimorpha sp. YNPr	NYNPr_0004010.p01	334	PF08423	Rad51	6.4e-122	DNA replication and repair
Vairimorpha sp. YNPr	NYNPr_0370003.p01	336	PF08423	Rad51	2.3e-110	DNA replication and repair
Vairimorpha sp. YNPr	NYNPr_0098005.p01	582	PF08519	Replication factor RFC1 C terminal domain	1.3e-35	DNA replication and repair
Vairimorpha sp. YNPr	NYNPr_0067005.p01	578	PF08646	Replication factor-A C terminal domain	1.9e-44	DNA replication and repair
Vairimorpha sp. YNPr	NYNPr_0021002.p01	843	PF08676	MutL C terminal dimerisation domain	7e-24	DNA replication and repair
Vairimorpha sp. YNPr	NYNPr_0055011.p01	302	PF12762	ISXO2-like transposase domain	4.6e-23	DNA replication and repair
Vairimorpha sp. YNPr	NYNPr_0291007.p01	198	PF12762	ISXO2-like transposase domain	1.9e-22	DNA replication and repair
Vairimorpha sp. YNPr	NYNPr_0055009.p01	204	PF12762	ISXO2-like transposase domain	9.2e-22	DNA replication and repair
Vairimorpha sp. YNPr	NYNPr_0286001.p01	258	PF12762	ISXO2-like transposase domain	2.1e-21	DNA replication and repair
Vairimorpha sp. YNPr	NYNPr_0125006.p01	686	PF13307	Helicase C-terminal domain	1.4e-53	DNA replication and repair
Vairimorpha sp. YNPr	NYNPr_0140002.p01	731	PF13307	Helicase C-terminal domain	4.4e-46	DNA replication and repair
Vairimorpha sp. YNPr	NYNPr_0004013.p01	587	PF13307	Helicase C-terminal domain	9.2e-35	DNA replication and repair
Vairimorpha sp. YNPr	NYNPr_0458001.p01	659	PF13625	Helicase conserved C-terminal domain	2.4e-29	DNA replication and repair
Vairimorpha sp. YNPr	NYNPr_0160001.p01	322	PF14214	Helitron helicase-like domain at N-terminus	6e-23	DNA replication and repair
Vairimorpha sp. YNPr	NYNPr_0277003.p01	1173	PF16898	C-terminal associated domain of TOPRIM	5.4e-44	DNA replication and repair
Vairimorpha sp. YNPr	NYNPr_0067005.p01	578	PF16900	Replication protein A OB domain	1.1e-22	DNA replication and repair
Vairimorpha sp. YNPr	NYNPr_0138003.p01	117	PF17021	Putative double-strand recombination repair-like	3.2e-36	DNA replication and repair
Vairimorpha sp. YNPr	NYNPr_0143004.p01	765	PF17207	MCM OB domain	9.9e-39	DNA replication and repair
Vairimorpha sp. YNPr	NYNPr_0483001.p01	708	PF17207	MCM OB domain	4.3e-36	DNA replication and repair
Vairimorpha sp. YNPr	NYNPr_0095009.p01	711	PF17207	MCM OB domain	5.9e-34	DNA replication and repair
Vairimorpha sp. YNPr	NYNPr_0336002.p01	696	PF17207	MCM OB domain	8e-29	DNA replication and repair
Vairimorpha sp. YNPr	NYNPr_0300003.p01	658	PF17207	MCM OB domain	7.6e-26	DNA replication and repair
Vairimorpha sp. YNPr	NYNPr_0153006.p01	545	PF17207	MCM OB domain	3.2e-25	DNA replication and repair
Vairimorpha sp. YNPr	NYNPr_0026005.p01	610	PF17846	Xrn1 helical domain	6.3e-42	DNA replication and repair
Vairimorpha sp. YNPr	NYNPr_0153006.p01	545	PF17855	MCM AAA-lid domain	2.1e-27	DNA replication and repair
Vairimorpha sp. YNPr	NYNPr_0095009.p01	711	PF17855	MCM AAA-lid domain	1.6e-26	DNA replication and repair
Vairimorpha sp. YNPr	NYNPr_0143004.p01	765	PF17855	MCM AAA-lid domain	7.2e-26	DNA replication and repair
Vairimorpha sp. YNPr	NYNPr_0004008.p01	677	PF17855	MCM AAA-lid domain	1.2e-21	DNA replication and repair
Vairimorpha sp. YNPr	NYNPr_0483001.p01	708	PF17855	MCM AAA-lid domain	1.4e-21	DNA replication and repair
Vairimorpha sp. YNPr	NYNPr_0026003.p01	398	PF18018	DNA polymerase delta subunit OB-fold domain	1.3e-24	DNA replication and repair
Nosema antheraeae	NOANT_001042.p01	296	PF00069	Protein kinase domain	3.7e-76	Kinase
Nosema antheraeae	NOANT_006044.p01	548	PF00069	Protein kinase domain	1.7e-71	Kinase
Nosema antheraeae	NOANT_003047.p01	465	PF00069	Protein kinase domain	2.7e-71	Kinase
Nosema antheraeae	NOANT_070001.p01	269	PF00069	Protein kinase domain	1.1e-69	Kinase
Nosema antheraeae	NOANT_002210.p01	268	PF00069	Protein kinase domain	6.1e-69	Kinase
Nosema antheraeae	NOANT_002207.p01	268	PF00069	Protein kinase domain	6.1e-69	Kinase
Nosema antheraeae	NOANT_002202.p01	268	PF00069	Protein kinase domain	6.1e-69	Kinase
Nosema antheraeae	NOANT_004025.p01	312	PF00069	Protein kinase domain	8.4e-68	Kinase
Nosema antheraeae	NOANT_001005.p01	309	PF00069	Protein kinase domain	2.7e-66	Kinase
Nosema antheraeae	NOANT_009055.p01	316	PF00069	Protein kinase domain	1.5e-62	Kinase
Nosema antheraeae	NOANT_004112.p01	314	PF00069	Protein kinase domain	1.7e-60	Kinase
Nosema antheraeae	NOANT_015012.p01	435	PF00069	Protein kinase domain	2.2e-58	Kinase
Nosema antheraeae	NOANT_006071.p01	314	PF00069	Protein kinase domain	8.6e-58	Kinase
Nosema antheraeae	NOANT_019005.p01	322	PF00069	Protein kinase domain	5.1e-57	Kinase
Nosema antheraeae	NOANT_016091.p01	317	PF00069	Protein kinase domain	1.7e-54	Kinase
Nosema antheraeae	NOANT_012068.p01	301	PF00069	Protein kinase domain	7.3e-52	Kinase
Nosema antheraeae	NOANT_005012.p01	680	PF00069	Protein kinase domain	1.9e-51	Kinase
Nosema antheraeae	NOANT_014080.p01	564	PF00069	Protein kinase domain	1.7e-50	Kinase
Nosema antheraeae	NOANT_004160.p01	359	PF00069	Protein kinase domain	1.6e-49	Kinase
Nosema antheraeae	NOANT_014061.p01	623	PF00069	Protein kinase domain	1.9e-49	Kinase
Nosema antheraeae	NOANT_033004.p01	991	PF00069	Protein kinase domain	3e-49	Kinase
Nosema antheraeae	NOANT_008084.p01	969	PF00069	Protein kinase domain	9.5e-48	Kinase
Nosema antheraeae	NOANT_001030.p01	346	PF00069	Protein kinase domain	9.3e-46	Kinase
Nosema antheraeae	NOANT_005074.p01	275	PF00069	Protein kinase domain	3e-45	Kinase
Nosema antheraeae	NOANT_006112.p01	323	PF00069	Protein kinase domain	5.3e-44	Kinase
Nosema antheraeae	NOANT_006110.p01	212	PF00069	Protein kinase domain	1.9e-40	Kinase
Nosema antheraeae	NOANT_001074.p01	322	PF00069	Protein kinase domain	1.6e-30	Kinase
Nosema antheraeae	NOANT_006031.p01	291	PF00069	Protein kinase domain	7.7e-26	Kinase
Nosema antheraeae	NOANT_003049.p01	144	PF00069	Protein kinase domain	9.5e-21	Kinase
Nosema antheraeae	NOANT_025045.p01	377	PF00069	Protein kinase domain	2.3e-20	Kinase
Nosema antheraeae	NOANT_013044.p01	285	PF00162	Phosphoglycerate kinase	3.2e-75	Kinase
Nosema antheraeae	NOANT_007106.p01	437	PF00224	Pyruvate kinase, barrel domain	1.2e-89	Kinase
Nosema antheraeae	NOANT_023041.p01	180	PF00265	Thymidine kinase	7.9e-25	Kinase
Nosema antheraeae	NOANT_029045.p01	134	PF00334	Nucleoside diphosphate kinase	1.2e-44	Kinase
Nosema antheraeae	NOANT_006106.p01	1147	PF00365	Phosphofructokinase	2.9e-114	Kinase
Nosema antheraeae	NOANT_006104.p01	1137	PF00365	Phosphofructokinase	2.9e-114	Kinase
Nosema antheraeae	NOANT_006106.p01	1147	PF00365	Phosphofructokinase	3.6e-76	Kinase
Nosema antheraeae	NOANT_006104.p01	1137	PF00365	Phosphofructokinase	4.1e-76	Kinase
Nosema antheraeae	NOANT_032012.p01	176	PF00406	Adenylate kinase	1.3e-33	Kinase
Nosema antheraeae	NOANT_022043.p01	1606	PF00454	Phosphatidylinositol 3- and 4-kinase	8.5e-46	Kinase
Nosema antheraeae	NOANT_006060.p01	745	PF00454	Phosphatidylinositol 3- and 4-kinase	1.7e-25	Kinase
Nosema antheraeae	NOANT_008096.p01	178	PF00625	Guanylate kinase	7.8e-32	Kinase
Nosema antheraeae	NOANT_005053.p01	326	PF01163	RIO1 family	1.7e-57	Kinase
Nosema antheraeae	NOANT_005052.p01	326	PF01163	RIO1 family	1.7e-57	Kinase
Nosema antheraeae	NOANT_005051.p01	425	PF01163	RIO1 family	3.1e-57	Kinase
Nosema antheraeae	NOANT_026019.p01	276	PF01163	RIO1 family	7.3e-35	Kinase
Nosema antheraeae	NOANT_001160.p01	203	PF01214	Casein kinase II regulatory subunit	6.2e-46	Kinase
Nosema antheraeae	NOANT_004221.p01	257	PF01256	Carbohydrate kinase	1.9e-34	Kinase
Nosema antheraeae	NOANT_005093.p01	211	PF02121	Phosphatidylinositol transfer protein	2.4e-22	Kinase
Nosema antheraeae	NOANT_017028.p01	205	PF02223	Thymidylate kinase	7.8e-36	Kinase
Nosema antheraeae	NOANT_004192.p01	217	PF02224	Cytidylate kinase	2.1e-57	Kinase
Nosema antheraeae	NOANT_009016.p01	306	PF08645	Polynucleotide kinase 3 phosphatase	2.4e-33	Kinase
Nosema antheraeae	NOANT_006030.p01	691	PF12330	Haspin like kinase domain	2.8e-38	Kinase
Nosema astafloridana PP	gene_116|GeneMark.hmm|296_aa|-|3449|4339	296	PF00069	Protein kinase domain	6.4e-76	Kinase
Nosema astafloridana PP	gene_1120|GeneMark.hmm|269_aa|+|18959|19768	269	PF00069	Protein kinase domain	8.6e-73	Kinase
Nosema astafloridana PP	gene_1499|GeneMark.hmm|471_aa|-|15190|16605	471	PF00069	Protein kinase domain	2.5e-72	Kinase
Nosema astafloridana PP	gene_1622|GeneMark.hmm|265_aa|-|11014|11811	265	PF00069	Protein kinase domain	1.2e-68	Kinase
Nosema astafloridana PP	gene_513|GeneMark.hmm|561_aa|+|30651|32336	561	PF00069	Protein kinase domain	1.7e-68	Kinase
Nosema astafloridana PP	gene_2267|GeneMark.hmm|312_aa|-|2592|3530	312	PF00069	Protein kinase domain	1.3e-67	Kinase
Nosema astafloridana PP	gene_354|GeneMark.hmm|307_aa|+|38666|39589	307	PF00069	Protein kinase domain	1.7e-63	Kinase
Nosema astafloridana PP	gene_1637|GeneMark.hmm|304_aa|+|5767|6681	304	PF00069	Protein kinase domain	5.1e-63	Kinase
Nosema astafloridana PP	gene_99|GeneMark.hmm|316_aa|-|48049|48999	316	PF00069	Protein kinase domain	6.5e-62	Kinase
[truncated: 9,527 more rows]
