# Supplementary material for: Microsporidia and invertebrate hosts: genome-informed taxonomy surrounding a new lineage of crayfish-infecting Nosema spp. (Nosematida)
Source: Fungal Divers. Author manuscript; Available in PMC 2024 Nov 23. (PMC7616845; doi:10.1007/s13225-024-00543-w)
Supplement: Online Resources [file EMS200171-supplement-Online_Resources.zip › 13225_2024_543_MOESM3_ESM.xlsx]

## Sheet: All_SingleCopy_InterProScan
Pfam	Pfam_info
PF00004	ATPase family associated with various cellular activities (AAA)
PF00005	ABC transporter
PF00006	ATP synthase alpha/beta family, nucleotide-binding domain
PF00009	Elongation factor Tu GTP binding domain
PF00012	Hsp70 protein
PF00022	Actin
PF00025	ADP-ribosylation factor family
PF00044	Glyceraldehyde 3-phosphate dehydrogenase, NAD binding domain
PF00046	Homeodomain
PF00063	Myosin head (motor domain)
PF00069	Protein kinase domain
PF00071	Ras family
PF00078	Reverse transcriptase (RNA-dependent DNA polymerase)
PF00079	Serpin (serine protease inhibitor)
PF00081	Iron/manganese superoxide dismutases, alpha-hairpin domain
PF00082	Subtilase family
PF00083	Sugar (and other) transporter
PF00085	Thioredoxin
PF00091	Tubulin/FtsZ family, GTPase domain
PF00106	short chain dehydrogenase
PF00108	Thiolase, N-terminal domain
PF00113	Enolase, C-terminal TIM barrel domain
PF00117	Glutamine amidotransferase class-I
PF00118	TCP-1/cpn60 chaperonin family
PF00121	Triosephosphate isomerase
PF00122	E1-E2 ATPase
PF00125	Core histone H2A/H2B/H3/H4
PF00133	tRNA synthetases class I (I, L, M and V)
PF00134	Cyclin, N-terminal domain
PF00136	DNA polymerase family B
PF00149	Calcineurin-like phosphoesterase
PF00152	tRNA synthetases class II (D, K and N)
PF00155	Aminotransferase class I and II
PF00160	Cyclophilin type peptidyl-prolyl cis-trans isomerase/CLD
PF00162	Phosphoglycerate kinase
PF00164	Ribosomal protein S12/S23
PF00173	Cytochrome b5-like Heme/Steroid binding domain
PF00176	SNF2-related domain
PF00177	Ribosomal protein S7p/S5e
PF00179	Ubiquitin-conjugating enzyme
PF00183	Hsp90 protein
PF00203	Ribosomal protein S19
PF00204	DNA gyrase B
PF00210	Ferritin-like domain
PF00224	Pyruvate kinase, barrel domain
PF00225	Kinesin motor domain
PF00227	Proteasome subunit
PF00230	Major intrinsic protein
PF00237	Ribosomal protein L22p/L17e
PF00238	Ribosomal protein L14p/L23e
PF00240	Ubiquitin family
PF00244	14-3-3 protein
PF00248	Aldo/keto reductase family
PF00250	Forkhead domain
PF00251	Glycosyl hydrolases family 32 N-terminal domain
PF00252	Ribosomal protein L16p/L10e
PF00255	Glutathione peroxidase
PF00258	Flavodoxin
PF00265	Thymidine kinase
PF00266	Aminotransferase class-V
PF00268	Ribonucleotide reductase, small chain
PF00270	DEAD/DEAH box helicase
PF00271	Helicase conserved C-terminal domain
PF00274	Fructose-bisphosphate aldolase class-I
PF00293	NUDIX domain
PF00297	Ribosomal protein L3
PF00307	Calponin homology (CH) domain
PF00317	Ribonucleotide reductase, all-alpha domain
PF00319	SRF-type transcription factor (DNA-binding and dimerisation domain)
PF00333	Ribosomal protein S5, N-terminal domain
PF00334	Nucleoside diphosphate kinase
PF00342	Phosphoglucose isomerase
PF00344	SecY
PF00348	Polyprenyl synthetase
PF00350	Dynamin family
PF00352	Transcription factor TFIID (or TATA-binding protein, TBP)
PF00365	Phosphofructokinase
PF00366	Ribosomal protein S17
PF00368	Hydroxymethylglutaryl-coenzyme A reductase
PF00380	Ribosomal protein S9/S16
PF00382	Transcription factor TFIIB repeat
PF00383	Cytidine and deoxycytidylate deaminase zinc-binding region
PF00393	6-phosphogluconate dehydrogenase, C-terminal domain
PF00398	Ribosomal RNA adenine dimethylase
PF00406	Adenylate kinase
PF00411	Ribosomal protein S11
PF00416	Ribosomal protein S13/S18
PF00437	Type II/IV secretion system protein
PF00438	S-adenosylmethionine synthetase, N-terminal domain
PF00439	Bromodomain
PF00443	Ubiquitin carboxyl-terminal hydrolase
PF00447	HSF-type DNA-binding
PF00448	SRP54-type protein, GTPase domain
PF00454	Phosphatidylinositol 3- and 4-kinase
PF00456	Transketolase, thiamine diphosphate binding domain
PF00479	Glucose-6-phosphate dehydrogenase, NAD binding domain
PF00482	Type II secretion system (T2SS), protein F
PF00483	Nucleotidyl transferase
PF00488	MutS domain V
PF00493	MCM P-loop domain
PF00496	Bacterial extracellular solute-binding proteins, family 5 Middle
PF00501	AMP-binding enzyme
PF00521	DNA gyrase/topoisomerase IV, subunit A
PF00534	Glycosyl transferases group 1
PF00535	Glycosyl transferase family 2
PF00557	Metallopeptidase family M24
PF00561	alpha/beta hydrolase fold
PF00562	RNA polymerase Rpb2, domain 6
PF00563	EAL domain
PF00565	Staphylococcal nuclease homologue
PF00566	Rab-GTPase-TBC domain
PF00572	Ribosomal protein L13
PF00573	Ribosomal protein L4/L1 family
PF00577	Outer membrane usher protein
PF00578	AhpC/TSA family
PF00579	tRNA synthetases class I (W and Y)
PF00587	tRNA synthetase class II core domain (G, H, P, S and T)
PF00620	RhoGAP domain
PF00621	RhoGEF domain
PF00623	RNA polymerase Rpb1, domain 2
PF00625	Guanylate kinase
PF00632	HECT-domain (ubiquitin-transferase)
PF00638	RanBP1 domain
PF00639	PPIC-type PPIASE domain
PF00664	ABC transporter transmembrane region
PF00675	Insulinase (Peptidase family M16)
PF00676	Dehydrogenase E1 component
PF00679	Elongation factor G C-terminus
PF00692	dUTPase
PF00702	haloacid dehalogenase-like hydrolase
PF00705	Proliferating cell nuclear antigen, N-terminal domain
PF00710	Asparaginase, N-terminal
PF00719	Inorganic pyrophosphatase
PF00735	Septin
PF00749	tRNA synthetases class I (E and Q), catalytic domain
PF00750	tRNA synthetases class I (R)
PF00752	XPG N-terminal domain
PF00773	RNB domain
PF00808	Histone-like transcription factor (CBF/NF-Y) and archaeal histone
PF00810	ER lumen protein retaining receptor
PF00814	tRNA N6-adenosine threonylcarbamoyltransferase
PF00815	Histidinol dehydrogenase
PF00817	impB/mucB/samB family
PF00827	Ribosomal L15
PF00833	Ribosomal S17
PF00834	Ribulose-phosphate 3 epimerase family
PF00849	RNA pseudouridylate synthase
PF00850	Histone deacetylase domain
PF00854	POT family
PF00856	SET domain
PF00867	XPG I-region
PF00873	AcrB/AcrD/AcrF family
PF00877	NlpC/P60 family
PF00883	Cytosol aminopeptidase family, catalytic domain
PF00888	Cullin family
PF00899	ThiF family
PF00900	Ribosomal family S4e
PF00916	Sulfate permease family
PF00924	Mechanosensitive ion channel
PF00935	Ribosomal protein L44
PF00982	Glycosyltransferase family 20
PF00994	Probable molybdopterin binding domain
PF00995	Sec1 family
PF00996	GDP dissociation inhibitor
PF00999	Sodium/hydrogen exchanger family
PF01000	RNA polymerase Rpb3/RpoA insert domain
PF01015	Ribosomal S3Ae family
PF01019	Gamma-glutamyltranspeptidase
PF01026	TatD related DNase
PF01031	Dynamin central region
PF01042	Endoribonuclease L-PSP
PF01061	ABC-2 type transporter
PF01068	ATP dependent DNA ligase domain
PF01090	Ribosomal protein S19e
PF01092	Ribosomal protein S6e
PF01111	Cyclin-dependent kinase regulatory subunit
PF01112	Asparaginase
PF01119	DNA mismatch repair protein, C-terminal domain
PF01131	DNA topoisomerase
PF01134	Glucose inhibited division protein A
PF01137	RNA 3'-terminal phosphate cyclase
PF01139	tRNA-splicing ligase RtcB
PF01142	tRNA pseudouridine synthase D (TruD)
PF01148	Cytidylyltransferase family
PF01154	Hydroxymethylglutaryl-coenzyme A synthase N terminal
PF01157	Ribosomal protein L21e
PF01163	RIO1 family
PF01167	Tub family
PF01171	PP-loop family
PF01172	Shwachman-Bodian-Diamond syndrome (SBDS) protein
PF01182	Glucosamine-6-phosphate isomerases/6-phosphogluconolactonase
PF01189	16S rRNA methyltransferase RsmB/F
PF01191	RNA polymerase Rpb5, C-terminal domain
PF01193	RNA polymerase Rpb3/Rpb11 dimerisation domain
PF01194	RNA polymerases N / 8 kDa subunit
PF01199	Ribosomal protein L34e
PF01200	Ribosomal protein S28e
PF01201	Ribosomal protein S8e
PF01204	Trehalase
PF01207	Dihydrouridine synthase (Dus)
PF01210	NAD-dependent glycerol-3-phosphate dehydrogenase N-terminus
PF01214	Casein kinase II regulatory subunit
PF01217	Clathrin adaptor complex small chain
PF01230	HIT domain
PF01233	Myristoyl-CoA:protein N-myristoyltransferase, N-terminal domain
PF01246	Ribosomal protein L24e
PF01247	Ribosomal protein L35Ae
PF01248	Ribosomal protein L7Ae/L30e/S12e/Gadd45 family
PF01255	Putative undecaprenyl diphosphate synthase
PF01256	Carbohydrate kinase
PF01261	Xylose isomerase-like TIM barrel
PF01266	FAD dependent oxidoreductase
PF01269	Fibrillarin
PF01270	Glycosyl hydrolases family 8
PF01280	Ribosomal protein L19e
PF01283	Ribosomal protein S26e
PF01294	Ribosomal protein L13e
PF01300	Telomere recombination
PF01302	CAP-Gly domain
PF01331	mRNA capping enzyme, catalytic domain
PF01343	Peptidase family S49
PF01351	Ribonuclease HII
PF01369	Sec7 domain
PF01380	SIS domain
PF01398	JAB1/Mov34/MPN/PAD-1 ubiquitin protease
PF01406	tRNA synthetases class I (C) catalytic domain
PF01409	tRNA synthetases class II core domain (F)
PF01411	tRNA synthetases class II (A)
PF01412	Putative GTPase activating protein for Arf
PF01433	Peptidase family M1 domain
PF01435	Peptidase family M48
PF01459	Eukaryotic porin
PF01467	Cytidylyltransferase-like
PF01490	Transmembrane amino acid transporter protein
PF01496	V-type ATPase 116kDa subunit family
PF01504	Phosphatidylinositol-4-phosphate 5-Kinase
PF01509	TruB family pseudouridylate synthase (N terminal domain)
PF01526	Tn3 transposase DDE domain
PF01529	DHHC palmitoyltransferase
PF01544	CorA-like Mg2+ transporter protein
PF01545	Cation efflux family
PF01553	Acyltransferase
PF01556	DnaJ C terminal domain
PF01569	PAP2 superfamily
PF01588	Putative tRNA binding domain
PF01592	NifU-like N terminal domain
PF01602	Adaptin N terminal region
PF01603	Protein phosphatase 2A regulatory B subunit (B56 family)
PF01624	MutS domain I
PF01633	Choline/ethanolamine kinase
PF01650	Peptidase C13 family
PF01652	Eukaryotic initiation factor 4E
PF01655	Ribosomal protein L32
PF01676	Metalloenzyme superfamily
PF01702	Queuine tRNA-ribosyltransferase
PF01704	UTP--glucose-1-phosphate uridylyltransferase
PF01722	BolA-like protein
PF01725	Ham1 family
PF01728	FtsJ-like methyltransferase
PF01734	Patatin-like phospholipase
PF01743	Poly A polymerase head domain
PF01751	Toprim domain
PF01775	Ribosomal proteins 50S-L18Ae/60S-L20/60S-L18A
PF01776	Ribosomal L22e protein family
PF01778	Ribosomal L28e protein family
PF01780	Ribosomal L37ae protein family
PF01784	NIF3 (NGG1p interacting factor 3)
PF01793	Glycolipid 2-alpha-mannosyltransferase
PF01798	snoRNA binding domain, fibrillarin
PF01810	LysE type translocator
PF01813	ATP synthase subunit D
PF01853	MOZ/SAS family
PF01855	Pyruvate flavodoxin/ferredoxin oxidoreductase, thiamine diP-bdg
PF01866	Putative diphthamide synthesis protein
PF01873	Domain found in IF2B/IF5
PF01876	RNase P subunit p30
PF01896	DNA primase small subunit
PF01902	Diphthamide synthase
PF01912	eIF-6 family
PF01916	Deoxyhypusine synthase
PF01922	SRP19 protein
PF01926	50S ribosome-binding GTPase
PF01981	Peptidyl-tRNA hydrolase PTH2
PF01990	ATP synthase (F/14-kDa) subunit
PF01991	ATP synthase (E/31 kDa) subunit
PF01992	ATP synthase (C/AC39) subunit
PF02005	N2,N2-dimethylguanosine tRNA methyltransferase
PF02045	CCAAT-binding transcription factor (CBF-B/NF-YA) subunit B
PF02121	Phosphatidylinositol transfer protein
PF02146	Sir2 family
PF02171	Piwi domain
PF02181	Formin Homology 2 Domain
PF02200	STE like transcription factor
PF02212	Dynamin GTPase effector domain
PF02223	Thymidylate kinase
PF02224	Cytidylate kinase
PF02269	Transcription initiation factor IID, 18kD subunit
PF02274	Arginine deiminase
PF02291	Transcription initiation factor IID, 31kD subunit
PF02301	HORMA domain
PF02319	E2F/DP family winged-helix DNA-binding domain
PF02358	Trehalose-phosphatase
PF02366	Dolichyl-phosphate-mannose-protein mannosyltransferase
PF02383	SacI homology domain
PF02390	Putative methyltransferase
PF02463	RecF/RecN/SMC N terminal domain
PF02475	Met-10+ like-protein
PF02535	ZIP Zinc transporter
PF02572	ATP:corrinoid adenosyltransferase BtuR/CobO/CobP
PF02580	D-Tyr-tRNA(Tyr) deacylase
PF02631	RecX family
PF02678	Pirin
PF02706	Chain length determinant protein
PF02714	Calcium-dependent channel, 7TM region, putative phosphate
PF02732	ERCC4 domain
PF02747	Proliferating cell nuclear antigen, C-terminal domain
PF02772	S-adenosylmethionine synthetase, central domain
PF02773	S-adenosylmethionine synthetase, C-terminal domain
PF02777	Iron/manganese superoxide dismutases, C-terminal domain
PF02779	Transketolase, pyrimidine binding domain
PF02780	Transketolase, C-terminal domain
PF02781	Glucose-6-phosphate dehydrogenase, C-terminal domain
PF02799	Myristoyl-CoA:protein N-myristoyltransferase, C-terminal domain
PF02800	Glyceraldehyde 3-phosphate dehydrogenase, C-terminal domain
PF02803	Thiolase, C-terminal domain
PF02815	MIR domain
PF02824	TGS domain
PF02867	Ribonucleotide reductase, barrel domain
PF02878	Phosphoglucomutase/phosphomannomutase, alpha/beta/alpha domain I
PF02889	Sec63 Brl domain
PF02902	Ulp1 protease family, C-terminal catalytic domain
PF02906	Iron only hydrogenase large subunit, C-terminal domain
PF02966	Mitosis protein DIM1
PF02969	TATA box binding protein associated factor (TAF)
PF02978	Signal peptide binding domain
PF02984	Cyclin, C-terminal domain
PF03006	Haemolysin-III related
PF03009	Glycerophosphoryl diester phosphodiesterase family
PF03029	Conserved hypothetical ATP binding protein
PF03031	NLI interacting factor-like phosphatase
PF03062	MBOAT, membrane-bound O-acyltransferase family
PF03074	Glutamate-cysteine ligase
PF03104	DNA polymerase family B, exonuclease domain
PF03124	EXS family
PF03129	Anticodon binding domain
PF03142	Chitin synthase
PF03151	Triose-phosphate Transporter family
PF03152	Ubiquitin fusion degradation protein UFD1
PF03159	XRN 5'-3' exonuclease N-terminus
PF03167	Uracil DNA glycosylase superfamily
PF03178	CPSF A subunit region
PF03184	DDE superfamily endonuclease
PF03194	LUC7 N_terminus
PF03219	TLC ATP/ADP transporter
PF03223	V-ATPase subunit C
PF03248	Rer1 family
PF03256	Anaphase-promoting complex, subunit 10 (APC10)
PF03291	mRNA capping enzyme
PF03297	S25 ribosomal protein
PF03332	Eukaryotic phosphomannomutase
PF03367	ZPR1 zinc-finger domain
PF03372	Endonuclease/Exonuclease/phosphatase family
PF03379	CcmB protein
PF03381	LEM3 (ligand-effect modulator 3) family / CDC50 family
PF03399	SAC3/GANP family
PF03446	NAD binding domain of 6-phosphogluconate dehydrogenase
PF03454	MoeA C-terminal region (domain IV)
PF03463	eRF1 domain 1
PF03464	eRF1 domain 2
PF03465	eRF1 domain 3
PF03481	Threonylcarbamoyl-AMP synthase, C-terminal domain
PF03540	Transcription initiation factor TFIID 23-30kDa subunit
PF03568	Peptidase family C50
PF03587	EMG1/NEP1 methyltransferase
PF03590	Aspartate-ammonia ligase
PF03631	Virulence factor BrkB
PF03657	UPF0113 PUA domain
PF03719	Ribosomal protein S5, C-terminal domain
PF03767	HAD superfamily, subfamily IIIB (Acid phosphatase)
PF03798	TLC domain
PF03800	Nuf2 family
PF03801	HEC/Ndc80p family
PF03834	Binding domain of DNA repair protein Ercc1 (rad10/Swi10)
PF03836	RasGAP C-terminus
PF03839	Translocation protein Sec62
PF03849	Transcription factor Tfb2
PF03878	YIF1
PF03917	Eukaryotic glutathione synthase, ATP binding domain
PF03947	Ribosomal Proteins L2, C-terminal domain
PF03950	tRNA synthetases class I (E and Q), anti-codon binding domain
PF03952	Enolase, N-terminal domain
PF03953	Tubulin C-terminal domain
PF03962	Mnd1 HTH domain
PF04034	Ribosome biogenesis protein, C-terminal
PF04046	PSP
PF04053	Coatomer WD associated region
PF04056	Ssl1-like
PF04059	RNA recognition motif 2
PF04061	ORMDL family
PF04078	Cell differentiation family, Rcd1-like
PF04080	Per1-like family
PF04098	Rad52/22 family double-strand break repair protein
PF04104	Eukaryotic and archaeal DNA primase, large subunit
PF04118	Dopey, N-terminal
PF04152	Mre11 DNA-binding presumed domain
PF04153	NOT2 / NOT3 / NOT5 family
PF04178	Got1/Sft2-like family
PF04188	Mannosyltransferase (PIG-V)
PF04387	Protein tyrosine phosphatase-like protein, PTPLA
PF04468	PSP1 C-terminal conserved region
PF04494	WD40 associated region in TFIID subunit, NTD2 domain
PF04495	GRASP55/65 PDZ-like domain
PF04502	Saf4/Yju2 protein
PF04511	Der1-like family
PF04515	Plasma-membrane choline transporter
PF04560	RNA polymerase Rpb2, domain 7
PF04561	RNA polymerase Rpb2, domain 2
PF04563	RNA polymerase beta subunit
PF04565	RNA polymerase Rpb2, domain 3
PF04566	RNA polymerase Rpb2, domain 4
PF04571	lipin, N-terminal conserved region
PF04615	Utp14 protein
PF04658	TAFII55 protein conserved region
PF04675	DNA ligase N terminus
PF04679	ATP dependent DNA ligase C terminal region
PF04719	hTAFII28-like protein conserved region
PF04722	Ssu72-like protein
PF04729	ASF1 like histone chaperone
PF04750	FAR-17a/AIG1-like protein
PF04777	Erv1 / Alr family
PF04811	Sec23/Sec24 trunk domain
PF04900	Fcf1
PF04928	Poly(A) polymerase central domain
PF04934	MED6 mediator sub complex component
PF04939	Ribosome biogenesis regulatory protein (RRS1)
PF04950	40S ribosome biogenesis protein Tsr1 and BMS1 C-terminal
PF04981	NMD3 family
PF04983	RNA polymerase Rpb1, domain 3
PF04990	RNA polymerase Rpb1, domain 7
PF04997	RNA polymerase Rpb1, domain 1
PF04998	RNA polymerase Rpb1, domain 5
PF05000	RNA polymerase Rpb1, domain 4
PF05002	SGS domain
PF05020	NPL4 family, putative zinc binding region
PF05021	NPL4 family
PF05127	Helicase
PF05129	Transcription elongation factor Elf1 like
PF05148	Hypothetical methyltransferase
PF05158	RNA polymerase Rpc34 subunit
PF05170	AsmA family
PF05179	RNA pol II accessory factor, Cdc73 family, C-terminal
PF05181	XPA protein C-terminus
PF05182	Fip1 motif
PF05183	RNA dependent RNA polymerase
PF05192	MutS domain III
PF05207	CSL zinc finger
PF05383	La domain
PF05653	Magnesium transporter NIPA
PF05669	SOH1
PF05670	NFACT protein RNA binding domain
PF05746	DALR anticodon binding domain
PF05786	Condensin complex subunit 2
PF05833	NFACT N-terminal and middle domains
PF05840	Bacteriophage replication gene A protein (GPA)
PF05903	PPPDE putative peptidase domain
PF05970	PIF1-like helicase
PF06026	Ribose 5-phosphate isomerase A (phosphoriboisomerase A)
PF06046	Exocyst complex component Sec6
PF06058	Dcp1-like decapping family
PF06068	TIP49 P-loop domain
PF06093	Spt4/RpoE2 zinc finger
PF06415	BPG-independent PGAM N-terminus (iPGM_N)
PF06418	CTP synthase N-terminus
PF06470	SMC proteins Flexible Hinge Domain
PF06479	Ribonuclease 2-5A
PF06588	Muskelin N-terminus
PF06645	Microsomal signal peptidase 12 kDa subunit (SPC12)
PF06703	Microsomal signal peptidase 25 kDa subunit (SPC25)
PF06732	Pescadillo N-terminus
PF06733	DEAD_2
PF06858	Nucleolar GTP-binding protein 1 (NOG1)
PF07361	Cytochrome b562
PF07479	NAD-dependent glycerol-3-phosphate dehydrogenase C-terminus
PF07500	Transcription factor S-II (TFIIS), central domain
PF07541	Eukaryotic translation initiation factor 2 alpha subunit
PF07690	Major Facilitator Superfamily
PF07718	Coatomer beta C-terminal region
PF07724	AAA domain (Cdc48 subfamily)
PF07728	AAA domain (dynein-related subfamily)
PF07738	Sad1 / UNC-like C-terminal
PF07992	Pyridine nucleotide-disulphide oxidoreductase
PF08068	DKCLD (NUC011) domain
PF08069	Ribosomal S13/S15 N-terminal domain
PF08082	PRO8NT (NUC069), PrP8 N-terminal domain
PF08083	PROCN (NUC071) domain
PF08148	DSHCT (NUC185) domain
PF08149	BING4CT (NUC141) domain
PF08153	NGP1NT (NUC091) domain
PF08235	LNS2 (Lipin/Ned1/Smp2)
PF08264	Anticodon-binding domain of tRNA ligase
PF08295	Sin3 family co-repressor
PF08351	tRNA(Met) cytidine acetyltransferase TmcA, N-terminal
PF08389	Exportin 1-like protein
PF08423	Rad51
PF08449	UAA transporter family
PF08496	Peptidase family S49 N-terminal
PF08519	Replication factor RFC1 C terminal domain
PF08553	VID27 C-terminal WD40-like domain
PF08571	Yos1-like
PF08640	U3 small nucleolar RNA-associated protein 6
PF08644	FACT complex subunit (SPT16/CDC68)
PF08645	Polynucleotide kinase 3 phosphatase
PF08646	Replication factor-A C terminal domain
PF08662	Eukaryotic translation initiation factor eIF2A
PF08676	MutL C terminal dimerisation domain
PF08767	CRM1 C terminal
PF08783	DWNN domain
PF09173	Initiation factor eIF2 gamma, C terminal
PF09180	Prolyl-tRNA synthetase, C-terminal
PF09334	tRNA synthetases class I (M)
PF09359	VTC domain
PF09729	Gti1/Pac2 family
PF09783	Vacuolar import and degradation protein
PF10032	Phosphate transport (Pho88)
PF10104	Di-sulfide bridge nucleocytoplasmic transport domain
PF10275	Peptidase C65 Otubain
PF10408	Ubiquitin elongating factor core
PF10585	Ubiquitin-activating enzyme, SCCH domain
PF10596	U6-snRNA interacting domain of PrP8
PF10597	U5-snRNA binding site 2 of PrP8
PF10598	RNA recognition motif of the spliceosomal PrP8
PF10602	26S proteasome subunit RPN7
PF10609	NUBPL iron-transfer P-loop NTPase
PF10996	Beta-Casp domain
PF11698	V-ATPase subunit H
PF11708	Pre-mRNA splicing Prp18-interacting factor
PF11838	ERAP1-like C-terminal domain
PF12265	Histone-binding protein RBBP4 or subunit C of CAF1 complex
PF12271	Chitin synthase export chaperone
PF12330	Haspin like kinase domain
PF12678	RING-H2 zinc finger domain
PF12762	ISXO2-like transposase domain
PF12774	Hydrolytic ATP binding site of dynein motor region
PF12832	MFS_1 like family
PF12848	ABC transporter
PF13086	AAA domain
PF13087	AAA domain
PF13238	AAA domain
PF13307	Helicase C-terminal domain
PF13358	DDE superfamily endonuclease
PF13359	DDE superfamily endonuclease
PF13393	Histidyl-tRNA synthetase
PF13439	Glycosyltransferase Family 4
PF13476	AAA domain
PF13520	Amino acid permease
PF13612	Transposase DDE domain
PF13622	Thioesterase-like superfamily
PF13625	Helicase conserved C-terminal domain
PF13656	RNA polymerase Rpb3/Rpb11 dimerisation domain
PF13718	GNAT acetyltransferase 2
PF13725	Possible tRNA binding domain
PF13832	PHD-zinc-finger like domain
PF13843	Transposase IS4
PF13892	DNA-binding domain
PF13954	PapC N-terminal domain
PF13967	Late exocytosis, associated with Golgi transport
PF14214	Helitron helicase-like domain at N-terminus
PF14566	Inositol hexakisphosphate
PF14806	Coatomer beta subunit appendage platform
PF15963	Myb DNA-binding like
PF15977	Winged helix-turn-helix DNA binding
PF16192	C-terminal four TMM region of protein-O-mannosyltransferase
PF16198	tRNA pseudouridylate synthase B C-terminal domain
PF16199	Radical_SAM C-terminal domain
PF16203	ERCC3/RAD25/XPB C-terminal helicase
PF16212	Phospholipid-translocating P-type ATPase C-terminal
PF16415	CCR4-NOT transcription complex subunit 1 CAF1-binding domain
PF16421	E2F transcription factor CC-MB domain
PF16491	CAAX prenyl protease N-terminal, five membrane helices
PF16573	N-terminal beta-sandwich domain of polyadenylation factor
PF16661	Metallo-beta-lactamase superfamily domain
PF16796	Microtubule binding
PF16884	N-terminal domain of oxidoreductase
PF16886	ATPsynthase alpha/beta subunit N-term extension
PF16897	C-terminal region of MMR_HSR1 domain
PF16898	C-terminal associated domain of TOPRIM
PF16900	Replication protein A OB domain
PF16901	C-terminal domain of alpha-glycerophosphate oxidase
PF16906	Ribosomal proteins L26 eukaryotic, L24P archaeal
PF16966	Porin-like glycoporin RafY
PF17003	Putative actin-like family
PF17004	Putative TPR-like repeat
PF17005	WD40-like domain
PF17007	HTH-like
PF17013	Putative acetyl-transferase
PF17014	Putative Mad3/BUB1 like region 1 protein
PF17017	Aberrant zinc-finger
PF17018	Spore wall protein
PF17021	Putative double-strand recombination repair-like
PF17022	Polar tube protein 2 from Microsporidia
PF17024	Putative DMAP1-like
PF17026	Putative ribonucleoprotein zinc-finger pf C4 type
PF17027	Histone-fold protein
PF17028	8TM Microsporidial transmembrane domain
PF17030	Putative beta-lactamase-like family
PF17135	Ribosomal protein 60S L18 and 50S L18e
PF17144	Ribosomal large subunit proteins 60S L5, and 50S L18
PF17207	MCM OB domain
PF17759	Phenylalanyl tRNA synthetase beta chain CLM domain
PF17763	Glutaminase/Asparaginase C-terminal domain
PF17772	MYST family zinc finger domain
PF17777	Insertion domain in 60S ribosomal protein L10P
PF17781	RPN1 N-terminal domain
PF17833	UPF0113 Pre-PUA domain
PF17835	NOG1 N-terminal helical domain
PF17846	Xrn1 helical domain
PF17855	MCM AAA-lid domain
PF17871	AAA lid domain
PF17900	Peptidase M1 N-terminal domain
PF17903	Krr1 KH1 domain
PF17917	RNase H-like domain found in reverse transcriptase
PF17919	RNase H-like domain found in reverse transcriptase
PF17921	Integrase zinc binding domain
PF17954	Quercetinase C-terminal cupin domain
PF18018	DNA polymerase delta subunit OB-fold domain
PF18262	Phe-tRNA synthetase beta subunit B1 domain
PF18307	Transcription factor Tfb2 (p52) C-terminal domain
PF18376	Mevalonate 5-diphosphate decarboxylase C-terminal domain
PF18784	CRM1 / Exportin repeat 2
PF18787	CRM1 / Exportin repeat 3
